# Supplementary material for: Shifts in Ectomycorrhizal Fungal Communities and Exploration Types Relate to the Environment and Fine-Root Traits Across Interior Douglas-Fir Forests of Western Canada
Source: Front Plant Sci. 2019 May 22;10:643. doi: 10.3389/fpls.2019.00643 (PMC6547044; doi:10.3389/fpls.2019.00643)
Supplement: Supplementary file 1 [file Data_Sheet_1.zip]

Archive with 7 entries (7 files):
- Supplementary_Table_3_1 out of 6.xlsx
- Supplementary_Table_3_2 out of 6.xlsx
- Supplementary_Table_3_3 out of 6.xlsx
- Supplementary_Table_3_4 out of 6.xlsx
- Supplementary_Table_3_5 out of 6.xlsx
- Supplementary_Table_3_6 out of 6.xlsx
- Table 7.docx
