# Supplementary material for: Shifts in Ectomycorrhizal Fungal Communities and Exploration Types Relate to the Environment and Fine-Root Traits Across Interior Douglas-Fir Forests of Western Canada
Source: Front Plant Sci. 2019 May 22;10:643. doi: 10.3389/fpls.2019.00643 (PMC6547044; doi:10.3389/fpls.2019.00643)
Supplement: Supplementary file 1 [file Data_Sheet_1.zip › Supplementary_Table_3_1 out of 6.xlsx]

## Sheet: morphotype_20
Number of reads	Pairwise Identity	Query Coverage	Organism	Accession Number	Comments: Same accession number as morphotypes # 60 and 80 for which the best BLAST is Lacatarius resimus (UNITE)
871	1	1	Fungal sp.	EU222964	This morphotype was likely mixed with Rhizopogon morhotypes as they appear to be very similar
573	1	1	Rhizopogon cf.	MH277968
397	1	1	Rhizopogon vinicolor	HQ385848
373	1	1	Fungal sp.	KM068473
279	1	1	Fungal sp.	MG914953
138	0.884	1	Fungal sp.	MG915353
122	1	1	Fungal sp.	MG915640
117	1	1	Fungal sp.	MG915003
75	1	1	Trichoderma parapiluliferum	NR
63	1	1	Candida zeylanoides	LT594199
49	1	1	Fungal sp.	MG915758
48	0.918	0.4146	Dacrymycetes sp.	LC004007
45	1	1	Hygrocybe laeta	HQ604792
41	1	1	Fungal sp.	MG915739
38	0.934	0.9444	Fungal sp.	HQ856905
36	0.995	1	Fungal sp.	MG915629
35	1	1	Helotiales sp.	HQ207068
29	1	1	Fungal sp.	MG916469
28	1	1	Fungal sp.	HM439526
28	0.986	1	Fungal sp.	MG915995
28	0.993	1	Meliniomyces variabilis	EF093177
26	0.996	1	Fungal sp.	MG916496
25	1	1	Fungal sp.	MG916521
25	0.89	1	Woollsia root	AY230779
23	1	1	Aff. Aureobasidium	KT150702
22	1	1	Trichosporon dulcitum	KC009516
21	1	1	Xylodon cf.	KP814498
20	1	1	Fungal sp.	MG914803
17	1	1	Malassezia restricta	HQ710819
16	1	1	Penicillium spinulosum	KU342659
16	1	1	Fungal sp.	LK052842
10	1	1	Helotiaceae sp.	KF428297
8	1	1	Coccomyces sp.	LC014893
7	0.993	1	Helotiales sp.	KJ817304
6	0.965	1	Fungal sp.	MG915552
6
5	0.98	1	Fungal sp.	MG914836
4	0.989	1	Chaetothyriales sp.	DQ914695
4	0.995	1	Sebacina sp.	DQ974767
3
2	1	1	Hydnum sp.	KX388687
2	1	1	Fungal sp.	MG916533

## Sheet: morphotype_19
Number of reads	Pairwise Identity	Query Coverage	Organism	Accession Number	Comments: this morphotype matched perfectly this reference:
20135	1	1	Wilcoxina sp.	EF458013	http://forestrydev.org/biodiversity/bcern/profiles/pdf/Wilcoxina_cf.%20rehmii-Pmenz-STIL2RO39.pdf
11582	0.988	0.9773	Otidea aff.	KM010056
202	1	1	Rhizopogon vinicolor	HQ385848
174	1	1	Rhizopogon cf.	MH277968
132	0.993	1	Meliniomyces bicolor	EF093181
126	1	1	Lactarius rubrilacteus	HQ650764
124	1	1	Fungal sp.	MG914953
120	1	1	Fungal sp.	KM068473
96	1	1	Leohumicola atra	EU678411
69	0.993	1	Cadophora finlandica	DQ069045
66	1	1	Phialocephala cf.	HQ157954
66	1	1	Fungal sp.	MG915666
65	0.949	0.9922	Flagelloscypha minutissima	AY571040
62	1	1	Truncocolumella sp.	KT968570
62	1	1	Russula mordax	KX813095
58	1	1	Fungal sp.	MG915342
55	1	1	Fungal sp.	MG915758
54	1	1	Fungal sp.	MG915003
50	0.995	1	Paratritirachium sp.	MG597400
45	1	1	Trichoderma parapiluliferum	NR
41	1	1	Fungal sp.	MG915640
39	0.976	1	Russula sp.	KC152218
38	1	1	Amphinema sp.	KP814488
36	0.996	1	Flagelloscypha minutissima	AY571040
32	1	1	Piloderma sp.	JQ711984
29	0.956	1	Sebacina sp.	AB831802
29	0.97	0.9041	Fungal sp.	DQ069054
28	0.986	1	Fungal sp.	KY522941
27	0.951	1	Ascomycota sp.	KY588467
25	0.993	1	Fungal sp.	KY522941
24	1	1	Fungal sp.	MG915651
19	0.899	1	Chaetothyriales sp.	KY228801
19	0.884	1	Fungal sp.	MG915353
19	0.876	0.9133	Fungal sp.	MG914874
19	0.994	1	Fungal sp.	MG916529
18	0.877	1	Fungal sp.	MG914874
16	1	1	Laccaria amethysteo-occidentalis	KX236115
15	1	1	Aff. Stigmina	KT150668
15	0.986	1	Fungal sp.	MG915995
14	1	1	Fungal sp.	HM439526
14	1	0.98	Fungal sp.	MG915810
12	1	1	Cryptococcus terricola	JN104534
12	0.959	1	Fungal sp.	LC064907
11	1	1	Hygrocybe laeta	HQ604792
11	0.994	0.9821	Chaetothyriales sp.	KY228670
11	0.991	1	Fungal sp.	LK052826
11	1	1	Fungal sp.	MG915914
11	0.926	0.9939	Ascomycota sp.	KY588467
10	0.907	0.9494	Verrucaria elaeina	FJ664849
9	0.995	1	Tomentella sp.	U83482
9	0.971	1	Peniophorella guttuliferum	LT603016
9	0.877	0.9814	Fungal sp.	MG916470
9	1	1	Piloderma sp.	KX168654
9	0.991	1	Suillus sp.	KY462279
8	0.98	1	Fungal sp.	MG914836
8	0.989	1	Chaetothyriales sp.	DQ914695
8	1	1	Penicillium sp.	KU702295
8	1	1	Fungal sp.	KR698848
8	1	1	Sagenomella verticillata	LC177652
7	1	1	Exophiala moniliae	HE605213
7	0.913	1	Diplogelasinospora grovesii	NR
6	1	1	Penicillium sp.	KX640479
6	1	1	Ramariopsis laeticolor	MG890340
6	0.954	1	Fungal sp.	MG914803
5
5	0.977	1	Fungal sp.	MG915089
3	1	1	Russula sp.	KX813544

## Sheet: morphotype_18
Number of reads	Pairwise Identity	Query Coverage	Organism	Accession Number
28440	0.995	1	Sebacina sp.	DQ974767
4272	1	1	Inocybe lacera	HQ604152
117	1	1	Hydnum sp.	KX388687
63	0.977	1	Cladophialophora chaetospira	KF359558
58	1	1	Fungal sp.	MG914821
55	1	1	Umbelopsis sp.	KX640450
48	0.986	1	Ectomycorrhizal root	AF476977
45	1	1	Penicillium raistrickii	MH101410
42	1	1	Fungal sp.	MG915758
39	1	1	Fungal sp.	MG915342
39	0.994	1	Cladophialophora chaetospira	HQ871875
39	0.949	0.9922	Flagelloscypha minutissima	AY571040
36	0.976	1	Sagenomella humicola	LC177649
31	0.993	1	Fungal sp.	MG914836
29	1	1	Penicillium sp.	GU565123
28	1	1	Mortierella sp.	LC127286
28	1	1	Fungal sp.	EU222964
21	0.987	1	Sagenomella striatispora	LC177644
21	0.995	1	Fungal sp.	MG761271
18	1	1	Exophiala sp.	JF747101
13	0.939	1	Fungal sp.	MG915311
11
9	1	1	Malassezia restricta	HQ710819
7	0.995	1	Galerina cf.	HQ445604
4	1	1	Hemimycena gracilis	DQ490623
3	0.919	1	Mycena rebaudengoi	JF908477
3
3	0.989	1	Helvellosebacina sp.	MF352772
2	1	1	Gomphidius oregonensis	KC581306

## Sheet: morphotype_17
Comments: no data and picture available, this morphotype was classified as unidentified

## Sheet: morphotype_16
Comments: no data and picture available, this morphotype was classified as unidentified

## Sheet: morphotype_15-2
Number of reads	Pairwise Identity	Query Coverage	Organism	Accession Number	Comments: no photo available
6834	0.995	1	Sistotrema aff.	KP814533
57	0.993	1	Helotiales sp.	KJ817304
41	1	1	Fungal sp.	MG916499
10	0.977	1	Cladophialophora chaetospira	KF359558
5	0.913	0.9675	Protoblastenia pseudoincrustans	AY425664
4	0.995	1	Cortinarius sp.	FJ717589
3	1	1	Fungal sp.	EU222964
3	0.995	1	Inocybe urceolicystis	MF804315
2	1	1	Acarospora badiofusca	GU184120

## Sheet: morphotype_15-1
Number of reads	Pairwise Identity	Query Coverage	Organism	Accession Number
8207	1	1	Hydnum repandum	DQ367902
3666	1	1	Mycena sp.	KP753333
2240	1	1	Mycena aff.	KJ093496
2195	0.977	1	Mycena amicta	MH145355
1527	0.982	1	Cortinarius vernus	HQ604728
1242	0.98	1	Fungal sp.	MG914836
1195	0.833	0.6024	Hemibeltrania mitrata	EF029228
1186	1	1	Cortinarius casimiri	HQ650744
1064	0.987	1	Cortinarius casimiri	GQ159838
1018	0.99	1	Athelia sp.	GU187537
712	0.977	1	Cortinarius vernus	GQ159826
655	0.993	1	Fungal sp.	MG914836
653	0.92	1	Mycenella salicina	JF908497
531	0.993	1	Helotiales sp.	KJ817304
530	1	1	Hydnum sp.	KX388687
342
302	0.986	1	Ectomycorrhizal isolate	AJ430174
255	1	1	Ectomycorrhizal isolate	AJ430166
232	0.812	0.3579	Hapalopilus croceus	JQ821320
206	0.988	1	Cladophialophora chaetospira	KY588780
184	0.952	0.9952	Mycena dura	JF908448
153	1	1	Oidiodendron sp.	HQ873701
148	1	1	Fungal sp.	MG915342
138	0.812	1	Sebacina vermifera	DQ520096
136
133
104	0.939	1	Mycena dura	JF908448
98	0.956	1	Sebacina sp.	AB831802
96	0.986	1	Microscypha sp.	KJ735022
91	0.904	1	Lyophyllum atratum	KJ461896
87	0.824	0.6074	Hemibeltrania mitrata	EF029228
79	1	1	Piloderma sp.	KX168654
73	0.919	1	Mycena rebaudengoi	JF908477
71	1	1	Mycena sp.	HQ157912
69	0.993	0.993	Cheirospora botryospora	KR611871
67	0.995	1	Fungal sp.	MG761271
65	0.821	1	Fungal sp.	MG914907
58	1	1	Fungal sp.	MG915758
57	0.965	1	Helotiales sp.	KT268583
57	0.951	1	Helotiales sp.	KT268583
54	0.977	1	Cladophialophora chaetospira	KY588780
50	0.993	1	Ectomycorrhizal isolate	AJ430174
49	1	1	Phialocephala cf.	HQ157954
48	0.993	1	Ectomycorrhizal isolate	AJ430411
40
39	0.995	1	Sistotrema aff.	KP814533
36	1	1	Cortinarius aureovelatus	DQ102655
35	1	1	Fungal sp.	KP276565
34	0.977	1	Cladophialophora chaetospira	KF359558
34	0.973	1	Peniophora sp.	HQ608113
33	0.973	1	Fungal sp.	MG915342
32	0.968	0.9895	Corticiaceae sp.	KY462414
31	0.991	1	Suillus sp.	KY462279
28	0.987	1	Suillus sp.	KY462279
27	1	1	Fungal sp.	MG915313
27	1	1	Fungal sp.	MG915139
27	0.969	1	Tomentella badia	AF272917
27
24
20	1	1	Hypocrea pachybasioides	JN628070
20	1	1	Wilcoxina sp.	EF458013
19	0.98	1	Eocercomonas ramosa	FJ797467
18	0.974	1	Lyomyces sp.	JX857750
18	0.986	0.9796	Leptodontidium sp.	MG597459
18	0.99	1	Cortinarius sp.	KP783436
18	1	1	Fungal sp.	MG914963
17	0.979	0.9658	Chalara hyalocuspica	FR667221
17	0.972	1	Xenopolyscytalum pinea	NR
16	0.989	1	Chaetothyriales sp.	DQ914695
16	0.969	1	Hygrocybe singeri	MH062990
15	0.981	1	Fungal sp.	KF359644
12	0.993	1	Cadophora finlandica	KT182905
12	0.995	1	Tricholoma triste	LT000066
11	1	1	Geomyces sp.	KT184711
11	0.986	1	Salal root	AF300747
11	0.924	1	Fungal sp.	MG915433
10	0.902	0.9305	Cladophialophora sp.	KY315565
10
10	0.994	1	Fungal sp.	MG916529
9	0.99	1	Tylospora sp.	AB904792
8	0.987	1	Podospora glutinans	HG971763
8	0.927	0.3015	Umbilicaria spodochroa	KY947780
8	0.968	1	Sepultariella semi-immersa	KY364040
7	0.95	1	Fungal sp.	LK052797
7	0.989	1	Chaetothyriales sp.	DQ914695
7	1	1	Fungal sp.	MG761319
7	1	1	Leohumicola atra	EU678411
6	0.979	0.9861	Calluna vulgaris	FM172867
6	0.991	0.9735	Fungal sp.	KY322614
5	1	1	Neonectria candida	KU588183
5	0.985	1	Umbelopsis sp.	KX640450
4
4	0.979	1	Cadophora finlandica	JX630499
4	0.977	1	Fungal sp.	MG915089
4	0.994	1	Exophiala oligosperma	KY034058
3	1	1	Fungal sp.	EU222964
3	1	1	Pezicula heterochroma	NR
3	0.992	1	Mallocybe terrigena	HQ650752
3	1	1	Fungal sp.	MG914990
3	1	1	Fungal sp.	MG915868
3	0.958	0.9592	Collophora sp.	JN400826
2	0.943	0.9904	Fungal sp.	MG914734
2	0.996	1	Fungal sp.	MG915903
2	1	1	Russula cascadensis	HM240541
2	1	1	Fungal sp.	MG761364
2	1	1	Piloderma cf.	KP814486
2	1	1	Gomphidius oregonensis	KC581306
2	1	1	Metapochonia bulbillosa	NR

## Sheet: morphotype_14
Number of reads	Pairwise Identity	Query Coverage	Organism	Accession Number
8781	0.933	1	Fungal sp.	MG915280
4363	0.943	1	Fungal sp.	MG915280
1421	1	1	Ectomycorrhizal isolate	AJ430166
1298	0.985	1	Tuber anniae	KU186938
886	0.989	1	Amphinema byssoides	KP814532
615	1	1	Fungal sp.	KR698848
589	0.996	1	Flagelloscypha minutissima	AY571040
581	1	1	Amphinema sp.	JN943918
558	1	1	Fungal sp.	KR698892
327	1	1	Tomentella sp.	KR019828
221	0.986	1	Microscypha sp.	KJ735022
155	0.824	0.6074	Hemibeltrania mitrata	EF029228
111	1	1	Phialocephala cf.	MF948647
85	1	1	Ectomycorrhizal sp.	AY046959
69	0.986	1	Fungal sp.	KY522941
61
55	1	1	Phialocephala cf.	HQ157954
49
47	0.993	0.993	Cheirospora botryospora	KR611871
42	0.988	0.9762	Chaetothyriales sp.	KY228670
41	0.989	1	Chaetothyriales sp.	DQ914695
37	1	1	Fungal sp.	MG915313
34	0.914	0.799	Inocybe sp.	AM882968
33	1	1	Cenococcum geophilum	KC967408
32	0.98	1	Helotiales sp.	JX852366
28	1	1	Rhizopogon vinicolor	HQ385848
26	1	1	Fungal sp.	KM068473
25	0.92	1	Mycenella salicina	JF908497
25	1	1	Rhizopogon cf.	MH277968
22
22	1	1	Fungal sp.	MG914953
21	0.994	1	Cladophialophora chaetospira	HQ871875
20	0.947	1	Fungal sp.	KR004926
18	0.98	1	Fungal sp.	MG914836
16	1	1	Inocybe lilacina	HQ604296
15	0.989	1	Chaetothyriales sp.	DQ914695
15	0.993	1	Ectomycorrhizal isolate	AJ430411
14	0.994	1	Cladophialophora chaetospira	HQ871874
13	0.988	1	Cladophialophora chaetospira	KY588780
13	0.986	1	Lecidella stigmatea	KP314439
11	1	1	Eocercomonas ramosa	FJ797467
11	1	1	Fungal sp.	MG915651
10	1	1	Fungal sp.	MG915003
8
8	0.884	1	Fungal sp.	MG915353
8	0.993	0.656	Fungal sp.	MG915777
7	1	1	Ilyonectria sp.	MH270635
6	1	1	Leptodontidium orchidicola	GU479910
6	0.993	1	Helotiales sp.	KJ817304
6	0.996	1	Fungal sp.	KF359675
5	0.893	0.8663	Paracladophialophora carceris	NR
5	1	1	Hygrocybe laeta	HQ604792
5	0.919	1	Mycena rebaudengoi	JF908477
5	1	1	Penicillium sp.	KX640479
5	0.995	1	Piloderma cf.	KT800252
5	1	0.7424	Fungal sp.	JX907822
5	1	1	Wilcoxina sp.	EF458013
5	0.933	1	Fungal sp.	KU837764
4	1	1	Mortierella sp.	KU902445
4	1	1	Fungal sp.	MG915739
4	1	0.98	Fungal sp.	MG915810
4	0.967	1	Fungal sp.	MG914853
4	1	1	Piloderma sp.	JQ711984
4	0.905	1	Chaetothyriales sp.	KY228801
4	1	1	Trichoderma parapiluliferum	NR
4	1	1	Mortierella humilis	MG052956
4	0.99	1	Fungal sp.	MG761313
3	1	1	Inocybe leiocephala	HQ604168
3
2	0.927	1	Dicranophora fulva	KT736107
2	0.963	1	Pleosporales sp.	AB986471
2	0.833	0.6463	Parmotrema internexum	KP943754

## Sheet: morphotype_13
Number of reads	Pairwise Identity	Query Coverage	Organism	Accession Number
8746	0.994	1	Lactarius pseudomucidus	EU486449
7294	1	1	Mycena sp.	HQ157912
6034	0.93	1	Mycena dura	JF908448
3318	0.993	1	Helotiales sp.	KJ817304
2403	0.981	0.917	Inocybe sp.	GU234156
783	1	1	Inocybe leiocephala	KJ399894
290	1	1	Phialocephala cf.	MF948649
169	0.977	1	Cladophialophora chaetospira	KF359558
155	0.972	1	Mycena amicta	MH145355
151	0.977	1	Mycena amicta	MH145355
108	1	1	Phialocephala cf.	MF948647
99	1	1	Phialocephala cf.	HQ157954
98	0.957	1	Fungal sp.	MG916569
67	0.959	1	Ceratobasidiaceae sp.	KF267041
59	1	1	Fungal sp.	KM068473
38	0.968	1	Ceratobasidiaceae sp.	KF267041
38	1	1	Rhizopogon vinicolor	HQ385848
35	1	1	Fungal sp.	MG915342
34	0.939	1	Hydropus scabripes	GU234149
30	1	1	Rhizopogon cf.	MH277968
28	1	1	Fungal sp.	MG914953
28	1	1	Piloderma sp.	KT692920
25	0.986	1	Phialocephala sp.	KX622759
25	0.948	1	Fungal sp.	MG916428
23	0.924	1	Fungal sp.	MG915433
20	0.986	1	Helotiaceae sp.	HQ157864
18	1	0.9216	Chaetothyriales sp.	KP753375
17	1	1	Fungal sp.	MG915640
16	0.993	1	Phialocephala sp.	KU516552
14	0.996	1	Salvia reuteriana	KP294360
14	1	1	Tomentella sublilacina	KP814555
13	1	1	Fungal sp.	MG915003
12	0.884	1	Fungal sp.	MG915353
11	1	1	Helotiales sp.	HQ207068
10
10	1	1	Fungal sp.	MG915651
9	0.938	1	Tylospora sp.	AB904792
9	0.905	1	Sebacina vermifera	FN663143
9	0.905	1	Chaetothyriales sp.	KY228680
9	1	1	Fungal sp.	MG915758
8	1	1	Hygrocybe laeta	HQ604792
8	1	1	Trichoderma parapiluliferum	NR
8	0.978	1	Fungal sp.	MG915322
7	1	1	Fungal sp.	EU222964
7	1	1	Fungal sp.	MG761319
6	1	1	Hysterangium separabile	EU563921
6	1	1	Candida zeylanoides	LT594199
6	0.99	1	Malassezia globosa	AY743630
6	1	1	Cryptococcus terricola	JN104534
6	0.934	0.9444	Fungal sp.	HQ856905
6	0.995	1	Inocybe urceolicystis	MF804315
6	0.992	1	Fungal sp.	MG915872
6	1	1	Fungal sp.	MG916656
5	1	1	Penicillium inflatum	JN617710
5	0.881	0.9197	Fungal sp.	MG915752
5	0.974	1	Fungal sp.	MG915353
5	0.959	1	Fungal sp.	LC064907
4	0.828	0.5878	Calicium quercinum	DQ812129
4	0.901	1	Punctelia subrudecta	EF611287
4	0.994	1	Capronia sp.	AF284126
3
3	0.993	1	Leohumicola sp.	JX912155
3	0.825	0.7619	Parmelia skultii	FJ425881
3	1	1	Fungal sp.	MG916401
3	1	1	Fungal sp.	KR698848
2	0.8	0.3259	Salal associated	AY112932
2	0.995	1	Trebouxia sp.	KR913476
2

## Sheet: morphotype_12
Comments: no data available, this morphotype was classified as unidentified

[truncated: 13 more sheets: morphotype_11, morphotype_10b, morphotype_10a, morphotype_9, morphotype_8, morphotype_7, morphotype_6, morphotype_5, morphotype_4, morphotype_3, morphotype_2, morphotype_1, Metadata]
