# Supplementary material for: Shifts in Ectomycorrhizal Fungal Communities and Exploration Types Relate to the Environment and Fine-Root Traits Across Interior Douglas-Fir Forests of Western Canada
Source: Front Plant Sci. 2019 May 22;10:643. doi: 10.3389/fpls.2019.00643 (PMC6547044; doi:10.3389/fpls.2019.00643)
Supplement: Supplementary file 1 [file Data_Sheet_1.zip › Supplementary_Table_3_2 out of 6.xlsx]

## Sheet: morphotype_29
Number of reads	Pairwise Identity	Query Coverage	Organism	Accession Number	Comments: This morphotype was not classified as I. urceolicystis because it did not match the other morphotypes classified as I.urceolicystis. This morphotype also perfectly matched this reference:
31239	0.995	1	Inocybe urceolicystis	MF804315	http://forestrydev.org/biodiversity/bcern/profiles/pdf/Inocybe_sp.-Pmenz-KKSRO38.pdf
27640	1	1	Inocybe leiocephala	HQ604168
7825	0.834	0.9024	Fungal sp.	LC028214
714	0.949	0.9922	Flagelloscypha minutissima	AY571040
344	0.995	1	Cortinarius sp.	FJ717589
291	1	1	Mycena sp.	HQ157912
192	0.989	1	Chaetothyriales sp.	DQ914695
174	1	1	Phialocephala cf.	MF948647
134	1	1	Phialocephala fortinii	AY237608
88	0.986	0.9931	Fungal sp.	KP714692
75	0.973	0.9868	Inocybe monticola	KJ538547
68	0.955	0.9873	Xylariaceae sp.	MH245101
49	0.947	0.9925	Flagelloscypha minutissima	HM036645
42	0.973	1	Fungal sp.	MG915342
37	1	1	Fungal sp.	KM068473
37	1	1	Fungal sp.	MG915758
32	0.988	1	Cladophialophora chaetospira	KY588780
30	0.996	1	Flagelloscypha minutissima	AY571040
27	0.979	1	Fungal sp.	KY522941
24	0.965	1	Helotiales sp.	KT268583
20	1	1	Wilcoxina sp.	EF458013
20	0.959	0.9799	Sarimanas shirakamiense	NR
18	1	1	Rhizopogon cf.	MH277968
14	0.939	1	Mycena dura	JF908448
13	1	1	Russula sp.	KX813441
12	1	1	Fungal sp.	MG914953
10	0.828	0.5878	Calicium quercinum	DQ812129
10	1	1	Rhizopogon vinicolor	HQ385848
8	1	1	Fungal sp.	LK052815
6	0.976	1	Rhizophagus irregularis	FR750200
6	0.884	1	Fungal sp.	MG915353
5	1	1	Fungal sp.	HM439526
5	0.919	1	Mycena rebaudengoi	JF908477
5	1	1	Exophiala sp.	JF747101
5	0.982	1	Sagenomella humicola	LC177649
4	0.972	0.9795	Helotiaceae sp.	HQ157873
4	1	1	Fungal sp.	MG915640
4	1	1	Fungal sp.	MG915892
3	1	1	Microbotryomycetidae sp.	DQ914741
3	1	1	Fungal sp.	MG916623
3
3	1	1	Fungal sp.	MG916401
3	1	1	Fungal sp.	MG914907
2	0.913	1	Sebacina vermifera	FN663143

## Sheet: morphotype_28
Number of reads	Pairwise Identity	Query Coverage	Organism	Accession Number
8735	0.959	1	Fungal sp.	MG915280
8205	0.959	1	Fungal sp.	MG915280
2811	0.99	1	Gautieria sp.	AF377097
2595	1	1	Gautieria sp.	AF377097
686	0.994	1	Penicillium sp.	KX640479
411	1	1	Phialocephala cf.	MF948647
408	0.994	1	Neonectria radicicola	GU183673
350	0.976	1	Sagenomella humicola	LC177649
340	0.862	0.9884	Acremonium sp.	FJ765365
238	0.982	1	Sagenomella humicola	LC177649
166	0.98	1	Lyophyllum infumatum	MG597395
143	1	1	Phialocephala cf.	MF948649
141	0.979	0.9862	Fungal sp.	MG916432
123	1	1	Gomphidius subroseus	DQ384576
116	1	1	Fungal sp.	MG761476
87	0.993	1	Fungal sp.	KY522941
66	0.98	1	Colpoma sp.	GQ411520
61	0.991	1	Suillus sp.	KY462279
57	1	1	Meliniomyces variabilis	NR
50	1	1	Russula cascadensis	HM240541
45	0.882	0.9825	Verticillium klebahnii	NR
36	0.986	1	Ectomycorrhizal root	AF476977
34	1	1	Mycena sp.	HQ157912
33	0.996	1	Suillus lakei	L54086
30	0.902	0.9305	Cladophialophora sp.	KY315565
29	0.965	1	Umbelopsis sp.	KU556567
26	0.873	0.9884	Acremonium furcatum	JN596336
25	0.914	0.8798	Gautieria sp.	AF377088
24	0.972	1	Oidiodendron truncatum	MF692955
22	0.995	1	Paratritirachium sp.	MG597400
19	1	1	Wilcoxina sp.	EF458013
16	1	1	Fungal sp.	LK052815
13	1	1	Rhizopogon vinicolor	HQ385848
9	0.99	1	Tricholoma saponaceum	KP406580
9	1	0.9937	Polyblastia media	JQ088048
8	0.986	1	Lecidella stigmatea	KP314439
7	0.98	1	Fungal sp.	MG914836
7	0.952	0.9952	Mycena dura	JF908448
7	0.977	1	Fungal sp.	MG915089
6	1	1	Mortierella sp.	LC127286
6	1	1	Fungal sp.	EU222964
6	0.993	1	Helotiales sp.	KJ817304
5	1	1	Hydnum repandum	DQ367902
5
5	1	1	Oidiodendron sp.	AB986458
5	1	1	Umbelopsis sp.	KU516643
4	0.996	1	Flagelloscypha minutissima	AY571040
4	1	1	Geomyces sp.	KT184711
4	0.994	0.9688	Fungal sp.	MG916352
4	0.998	1	Russula benwooii	KX813332
3	0.826	0.8974	Umbilicaria krascheninnikovii	KY947857
3	0.905	1	Chaetothyriales sp.	KY228680
2	0.962	1	Thelidium methorium	FJ645267
2	1	1	Trichoderma oblongisporum	NR
2	1	1	Fungal sp.	MG914963
2	0.885	0.8896	Biatora pallens	KF650975

## Sheet: morphotype_27
Number of reads	Pairwise Identity	Query Coverage	Organism	Accession Number
28594	1	1	Piloderma cf.	KP814486
24824	0.99	1	Piloderma cf.	KP814486
2495	0.995	1	Piloderma olivaceum	KP814518
611	1	1	Pseudotomentella atrofusca	KP814390
315	1	1	Fungal sp.	MG761319
214	1	1	Russula mordax	KX813095
116	1	1	Rhizopogon cf.	MH277968
83	1	1	Mortierella humilis	MG052956
75	1	1	Fungal sp.	MG914953
73	1	1	Phialocephala cf.	MF948647
65	1	1	Fungal sp.	MG915758
62
58	1	1	Lactarius aquizonatus	JF908320
55	1	1	Fungal sp.	KM068473
52	0.995	1	Ectomycorrhizal root	AF494442
52	0.898	0.8073	Polyozellus atrolazulinus	MG214657
51	0.974	1	Pseudotomentella atrofusca	KP814390
51	0.993	1	Helotiales sp.	KJ817304
46	1	1	Rhizopogon vinicolor	HQ385848
35	0.953	1	Epacris pulchella	AY627810
33	1	1	Fungal sp.	MG916526
30	1	1	Penicillium sp.	MF683449
29	1	1	Trichoderma parapiluliferum	NR
26	0.982	0.9735	Fungal sp.	KY322614
26	1	1	Fungal sp.	MG915892
19	1	1	Umbelopsis sp.	KX640450
18	1	1	Piloderma sp.	KX168654
17	0.993	1	Meliniomyces variabilis	EF093177
17	0.919	1	Hyaloscyphaceae sp.	KU597329
15	1	1	Umbelopsis sp.	KU516643
13	1	1	Fungal sp.	MG915821
13	1	1	Umbelopsis vinacea	KT354998
12	1	1	Oidiodendron sp.	HQ873701
12	1	1	Mycena sp.	HQ157912
11	1	1	Microbotryomycetidae sp.	DQ914741
11	1	1	Fungal sp.	MG916656
10	0.994	1	Fungal sp.	MG916639
9	1	1	Leptodontidium sp.	MG597459
9	0.911	1	Udeniozyma ferulica	NR
9	0.884	1	Fungal sp.	MG915353
9	1	1	Fungal sp.	MG915003
9	1	1	Ascomycota sp.	MG190565
8	1	1	Oidiodendron griseum	AY618676
8	0.99	1	Paratritirachium sp.	MG597400
8	0.995	1	Sebacina sp.	DQ974767
8	1	1	Umbelopsis sp.	MF101396
7	1	1	Penicillium sp.	GU565123
7	1	1	Mortierella sp.	LC127286
7
7
7	0.987	0.8951	Mortierella calciphila	NR
7	1	1	Metapochonia bulbillosa	NR
7	0.98	1	Ascomycota sp.	MG190543
7	1	1	Fungal sp.	MG916636
7	1	1	Geomyces sp.	KY860030
6	0.994	1	Herpotrichiellaceae sp.	JQ272383
6	1	1	Sporormiella leporina	GQ203781
5	0.805	0.6271	Basidiomycota sp.	KF359631
5	0.996	1	Mortierellales sp.	JX270365
5	0.994	1	Fungal sp.	MG914857
5	1	1	Fungal sp.	MG915489
4	0.914	0.799	Inocybe sp.	AM882968
4	0.996	1	Fungal sp.	MG915903
4	0.95	1	Tricholoma equestre	KJ705258
4	0.957	1	Fungal sp.	MG916569
3
3	1	1	Tylospora fibrillosa	JQ712008
3	1	1	Tomentella sp.	KP814535
3	0.938	0.9664	Hyphodiscus sp.	JX852362
3	0.993	1	Humicola fuscoatra	KX976675
3	1	1	Fungal sp.	MG915651
3	1	1	Inocybe lacera	HQ604152
2	1	1	Helvella lacunosa	HQ650748
2

## Sheet: morphotype_26
Number of reads	Pairwise Identity	Query Coverage	Organism	Accession Number	Comments: the best BLAST is Russula sp. However, this morphotype does not ressemble the other morphotypes (32, 35, 34b) that matched Russula sp. Therefore, this morphotype was classified as unidentified
3223	0.993	1	Phialocephala cf.	KM460828
706	0.993	0.9932	Ectomycorrhizal isolate	AJ430166
668	1	1	Fungal sp.	MG761319
573	0.989	1	Chaetothyriales sp.	DQ914695
561	0.986	1	Fungal sp.	KY522941
479	0.962	0.9946	Cortinarius sp.	FN669181
333	0.993	1	Helotiales sp.	KJ817304
271	1	1	Phialocephala cf.	MF948647
268
264	0.993	1	Fungal sp.	MG914836
234	1	1	Ectomycorrhizal sp.	AY046959
218	1	1	Russula sp.	KX813441
205	0.986	1	Agaricales sp.	KY228512
188	1	1	Helvella lacunosa	HQ650748
184	0.97	1	Cortinarius sp.	KP783436
170	0.993	1	Cadophora finlandica	DQ485203
160	0.932	1	Helotiales sp.	MF043976
153	0.974	1	Pseudotomentella atrofusca	KP814390
133	1	1	Geomyces sp.	KT184711
118	0.988	1	Cladophialophora chaetospira	KY588780
106	0.977	1	Cladophialophora chaetospira	KF359558
106	1	1	Phialocephala fortinii	AY237608
100	0.99	1	Cortinarius sp.	KP783436
98	1	1	Trichothecium crotocinigenum	NR
97	0.965	1	Helotiales sp.	KT268583
89	0.994	1	Cladophialophora chaetospira	HQ871875
81	0.989	1	Chaetothyriales sp.	DQ914695
70	1	1	Aphanocladium aff.	KT316743
66	0.986	0.9931	Fungal sp.	KP714692
64	0.951	1	Helotiales sp.	KT268583
63
53	1	1	Eurotiales sp.	JN859385
52	1	1	Fungal sp.	KM068473
50	1	1	Rhizopogon cf.	MH277968
44
43	1	1	Rhizopogon vinicolor	HQ385848
41	1	1	Fungal sp.	MG761364
40	0.998	1	Suillus lakei	KU721549
38	0.987	1	Suillus sp.	KY462279
37	1	1	Fungal sp.	MG915237
36	0.913	0.9412	Fungal sp.	KY228782
36	1	1	Cadophora finlandica	KJ817298
35	0.972	1	Chalara hyalocuspica	FR667221
33	1	1	Wilcoxina sp.	EF458013
31	1	1	Cortinarius casimiri	HQ650744
25	0.995	1	Sistotrema sp.	JX561240
23	1	1	Fungal sp.	MG915758
22	1	1	Fungal sp.	MG914990
20	0.972	1	Chaetothyriales sp.	DQ914695
20
20	1	1	Fungal sp.	MG914953
17	1	1	Hypocreales sp.	JN859390
17	0.884	1	Fungal sp.	MG915353
16	0.938	0.9863	Fungal sp.	KY322583
15	0.833	0.6024	Hemibeltrania mitrata	EF029228
15	0.972	0.9722	Helotiales sp.	JN859270
13	1	1	Cladophialophora sp.	MG597449
12	0.838	0.8571	Ramariopsis flavescens	NR
10	0.99	1	Fungal sp.	MG915190
9	0.89	1	Woollsia root	AY230779
9	1	1	Umbelopsis sp.	KU516643
8	0.994	1	Penicillium sp.	KX640479
8	0.928	1	Fungal sp.	MG916476
7	1	1	Trichoderma parapiluliferum	NR
7	0.959	1	Fungal sp.	LC064907
7	0.993	1	Malassezia sp.	DQ347480
7	0.979	0.9948	Glomus mycorrhizal	AJ699067
7	0.959	1	Xenopolyscytalum pinea	NR
7	1	1	Fungal sp.	MG915003
7	1	1	Fungal sp.	MG915640
6	1	1	Helotiales sp.	HQ207068
6	1	1	Microbotryomycetidae sp.	DQ914741
6	1	1	Fungal sp.	MG916521
6	1	1	Thelephoraceae sp.	FN669269
6	1	1	Russula mordax	KX813095
6	0.957	0.9905	Fungal sp.	MG915972
6	0.947	0.9894	Glomeraceae sp.	MG671370
5	1	1	Fungal sp.	MG915239
5	0.988	0.9773	Otidea aff.	KM010056
5	1	1	Umbelopsis sp.	KX640450
5	0.994	1	Pezizomycetes sp.	KJ508330
5	0.971	1	Fungal sp.	LK052842
4	0.952	0.9952	Mycena dura	JF908448
4	1	1	Exophiala moniliae	HE605213
4	0.972	1	Fungal sp.	MG915228
4	0.963	1	Fungal sp.	MG916569
4	1	1	Mortierella humilis	MG052956
4	0.995	1	Inocybe urceolicystis	MF804315
4
3	1	1	Verticillium sp.	FR822806
3	0.994	1	Plectosphaerella cucumerina	KU059981
3	0.962	1	Inocybe glabrescens	HQ604378
3	0.986	0.9796	Leptodontidium sp.	MG597459
3	1	1	Aspergillus flavus	MH385346
3	0.996	1	Ceratobasidium sp.	MG597338
2
2	0.967	0.9771	Thelephoraceae sp.	JQ272375

## Sheet: morphotype_25
Number of reads	Pairwise Identity	Query Coverage	Organism	Accession Number	Comments:the ectomycorrhizal (EMF) OTU with the highest number of reads (Sebacina vermifera) had a low pairwise identity. In this case, the EMF OTU with the second highest number of reads was chosen, but only if the morphology of the morphotype corresponded to the photos from the databases.
1319	0.932	1	Helotiales sp.	MF043976
1313	0.993	1	Helotiales sp.	KJ817304
540	0.996	1	Flagelloscypha minutissima	AY571040
184	0.994	1	Penicillium sp.	KX640479
161	0.993	0.9932	Ectomycorrhizal isolate	AJ430166
139	0.898	1	Sebacina vermifera	FN663143
119	0.938	0.9863	Fungal sp.	KY322583
103	0.995	1	Fungal sp.	MG761271
96	0.986	1	Fungal sp.	KY522941
82
79	0.989	1	Chaetothyriales sp.	DQ914695
73	1	1	Fungal sp.	MG915342
68	0.977	1	Cladophialophora chaetospira	KF359558
68	0.972	1	Xenopolyscytalum pinea	NR
47	0.993	1	Fungal sp.	MG914836
43	1	1	Eurotiomycetes sp.	KJ508279
38	0.993	0.9796	Foliar endophyte	AY561221
33	0.998	1	Suillus lakei	KU721549
26	0.92	1	Mycenella salicina	JF908497
26	0.991	1	Suillus sp.	KY462279
21	1	1	Fungal sp.	LK052797
20	1	1	Wilcoxina sp.	EF458013
18	0.987	1	Suillus sp.	KY462279
15	0.986	0.9796	Leptodontidium sp.	MG597459
15	0.984	1	Piloderma sp.	JQ711984
12
12	1	1	Ectomycorrhizal sp.	AY046959
11	0.97	0.9041	Fungal sp.	DQ069054
10	1	1	Mortierella sp.	LC127286
10	1	1	Russula mordax	KX813095
10	1	1	Mycena aff.	KJ093496
9	0.993	1	Helotiales sp.	HG764575
9	0.993	1	Helotiaceae sp.	KF428416
9	1	1	Leohumicola atra	EU678411
9	0.951	1	Helotiales sp.	KT268583
8	1	1	Fungal sp.	KP714687
8	0.927	0.3015	Umbilicaria spodochroa	KY947780
8	1	1	Mortierella gamsii	MG052959
7	0.974	1	Pseudotomentella atrofusca	KP814390
7
7	0.994	0.9832	Fungal sp.	KU839221
6
6	0.959	1	Xenopolyscytalum pinea	HQ599580
6	0.901	0.5745	Mycogloea nipponica	NR
6	1	1	Fungal sp.	MG915868
6	0.97	0.9161	Fungal sp.	DQ069054
5
5	0.968	1	Sepultariella semi-immersa	KY364040
4	0.908	0.9946	Veronaea sp.	KY592342
4	0.988	0.9762	Chaetothyriales sp.	KY228670
4	1	1	Fungal sp.	MG914990
4	1	1	Cladophialophora sp.	AB986416
3	0.838	0.8571	Ramariopsis flavescens	NR
3	0.916	0.9896	Fungal sp.	MG915331
3	1	1	Ericoid mycorrhizal	AY046400
3	0.902	0.9305	Cladophialophora sp.	KY315565
3	0.987	1	Fungal sp.	MG916493
3	1	1	Hirsutella rhossiliensis	KR263982
3	0.901	0.9043	Fungal sp.	KY322563
3	0.995	1	Paratritirachium sp.	MG597400
2	1	1	Eocercomonas ramosa	FJ797467
2	0.991	1	Russula aff.	JF834370
2	0.939	0.9515	Fungal sp.	MG916612
2	0.994	1	Acremonium sp.	DQ914663

## Sheet: morphotype_24
Number of reads	Pairwise Identity	Query Coverage	Organism	Accession Number
7932	0.984	1	Piloderma sp.	JQ711984
788	0.993	1	Helotiales sp.	KJ817304
520
301	1	1	Ectomycorrhizal isolate	AJ430166
254	0.986	1	Fungal sp.	KY522941
233	1	1	Mycena aff.	KJ093496
174	0.977	1	Cladophialophora chaetospira	KF359558
87	0.963	1	Piloderma sp.	JQ711984
73	0.943	1	Fungal sp.	MG915280
48	0.833	0.6024	Hemibeltrania mitrata	EF029228
45	0.953	1	Fungal sp.	MG915280
27	0.838	0.8571	Ramariopsis flavescens	NR
23	0.993	0.9932	Ectomycorrhizal isolate	AJ430166
22	0.856	0.9733	Fungal sp.	MG915354
21	0.974	1	Pseudotomentella atrofusca	KP814390
20	0.993	1	Fungal sp.	MG914836
19	0.989	1	Chaetothyriales sp.	DQ914695
18	0.932	1	Helotiales sp.	MF043976
17	0.987	1	Fungal sp.	MG915589
16	1	1	Fungal sp.	MG761319
15	0.988	1	Cladophialophora chaetospira	KY588780
15	1	1	Ectomycorrhizal sp.	AY046959
13	1	1	Wilcoxina sp.	EF458013
13	1	1	Phialocephala cf.	MF948647
10	0.97	1	Cortinarius sp.	KP783436
10	0.965	1	Helotiales sp.	KT268583
9	1	1	Fungal sp.	KP714687
7	0.994	1	Plectosphaerella cucumerina	KU059981
6	0.981	0.917	Inocybe sp.	GU234156
6	1	1	Umbelopsis sp.	KX640450
6	0.98	0.9869	Rhizocarpon polycarpum	AF483616
5	0.993	1	Cadophora finlandica	DQ485203
5	0.994	1	Penicillium sp.	KX640479
4	1	1	Hysterangium separabile	EU563921
4	0.919	1	Mycena rebaudengoi	JF908477
4	1	1	Mortierella gamsii	NR
4	1	1	Lactarius aquizonatus	JF908320
4	1	1	Fungal sp.	MG761364
3	0.929	0.9873	Fungal sp.	MG915313
3	1	1	Fungal sp.	MG914990
3	1	1	Fungal sp.	MG914963
3
3	0.974	1	Fungal sp.	LK052826
3	1	1	Geomyces sp.	KY860030
2	0.986	0.9796	Leptodontidium sp.	MG597459

## Sheet: morphotype_23
Number of reads	Pairwise Identity	Query Coverage	Organism	Accession Number
8583	0.98	1	Fungal sp.	MG914836
3117	0.995	1	Inocybe fuscodisca	HQ604639
2554	0.989	1	Chaetothyriales sp.	DQ914695
1845	0.959	1	Fungal sp.	MG915280
1329	1	1	Inocybe lilacina	HQ604296
1223	0.959	1	Fungal sp.	MG915280
897	0.995	1	Piloderma olivaceum	KP814544
706	0.994	1	Cladophialophora chaetospira	HQ871874
684	0.988	1	Cladophialophora chaetospira	KY588780
668	1	1	Fungal sp.	KR698848
618	0.993	1	Cenococcum geophilum	LC095052
297	1	1	Ectomycorrhizal sp.	AY046959
294	0.98	1	Helotiales sp.	JX852366
244	0.994	1	Fungal sp.	MG916529
199	0.993	1	Phialocephala sp.	KU516552
178	0.833	0.6024	Hemibeltrania mitrata	EF029228
173	0.967	1	Fungal sp.	MG914853
166	0.971	1	Cladophialophora chaetospira	KF359558
146	0.989	1	Chaetothyriales sp.	DQ914695
124	0.947	1	Fungal sp.	KR004926
123	1	1	Fungal sp.	MG761476
117	0.824	0.6074	Hemibeltrania mitrata	EF029228
100
95	1	1	Inocybe fuscodisca	HQ604636
89	0.924	1	Fungal sp.	MG915433
87	1	1	Russula sp.	KX813544
81
76
68	0.951	1	Helotiales sp.	KT268583
67	0.993	1	Ectomycorrhizal isolate	AJ430411
63
58	1	1	Fungal sp.	KM068473
52	1	1	Rhizopogon cf.	MH277968
50	0.993	1	Fungal sp.	KY522941
47	1	1	Geomyces sp.	KT184711
44	0.973	1	Inocybe agglutinata	KY990523
41	1	1	Rhizopogon vinicolor	HQ385848
38	0.977	1	Cladophialophora chaetospira	KF359558
38	1	1	Fungal sp.	MG914953
32
27	0.972	1	Fungal sp.	MG916153
26
25	1	1	Fungal sp.	MG915342
25	0.977	1	Cladophialophora sp.	HG003668
23	1	1	Fungal sp.	MG915868
21	1	1	Wilcoxina sp.	EF458013
20	0.986	0.9931	Fungal sp.	KP714692
20	0.994	1	Cladophialophora chaetospira	HQ871875
19	0.989	1	Amphinema sp.	KT800158
15	0.983	1	Cladophialophora sp.	HG003668
14	0.893	0.8663	Paracladophialophora carceris	NR
12	1	1	Aspergillus aff.	MH345862
12	0.986	1	Ectomycorrhizal root	AF476977
11	0.996	1	Piloderma olivaceum	JQ711862
11	0.993	1	Fungal sp.	AY699656
10	0.979	0.9841	Exophiala sp.	JF747099
10	1	1	Fungal sp.	MG915640
10	1	0.9956	Russula cessans	KP406553
9	1	1	Fungal sp.	KP714687
9	0.884	1	Fungal sp.	MG915353
9	1	1	Fungal sp.	MG914990
8	1	1	Fungal sp.	EU222964
8	0.831	0.8772	Cladophialophora sp.	AB986417
8	0.961	1	Rhizophagus irregularis	FR750197
7	1	1	Fungal sp.	MG915239
7	0.934	0.9444	Fungal sp.	HQ856905
7	0.977	1	Fungal sp.	MG915089
6	0.918	1	Cortinarius sp.	KM226536
6	0.959	1	Fungal sp.	LC064907
6	1	1	Umbelopsis sp.	KX640450
6	1	1	Piloderma sp.	KX168654
5	0.972	0.9795	Helotiaceae sp.	HQ157873
5	1	1	Cyphellophora sp.	KT269660
4	1	1	Cryptococcus sp.	KY228764
4	0.966	1	Sebacinales sp.	JX561233
4	0.953	1	Rhizophagus intraradices	MG671859
4	1	1	Fungal sp.	LK052797
3	0.974	1	Lecidea sp.	KX120204
3	1	1	Fungal sp.	MG916526
3	1	1	Fungal sp.	MG915559
3	1	1	Fungal sp.	KP276565
3	1	1	Fungal sp.	MG761364
3	0.993	1	Helotiales sp.	KJ817304
3	0.938	0.9664	Hyphodiscus sp.	JX852362
3	1	1	Fungal sp.	LK052842
2	0.996	1	Mucoromycotina sp.	HM589383
2	0.996	1	Fungal sp.	MG916496
2	1	1	Tuber aff.	KP972072

## Sheet: morphotype_22
Comments: DNA was not extracted from this morphotype because the tips were dead. However, based on observational similarities to the following reference, this morphotype was identified as Cortinarius Cf. rubelus.
http://forestrydev.org/biodiversity/bcern/profiles/pdf/Cortinarius_cf.%20rubellus-Pmenz-STIL2RO18.pdf

## Sheet: morphotype_21
Number of reads	Pairwise Identity	Query Coverage	Organism	Accession Number
19426	1	1	Russula cascadensis	HM240541
16139	0.98	1	Colpoma sp.	GQ411520
14363	1	1	Mycena sp.	HQ157912
9714	1	1	Meliniomyces variabilis	NR
1327	0.993	1	Helotiales sp.	KJ817304
540	0.966	1	Fungal sp.	MG914710
390	0.993	1	Hyaloscypha sp.	JN943607
262	0.958	0.9863	Fungal sp.	MG916264
178	0.957	1	Fungal sp.	MG916569
175	1	1	Phialocephala cf.	MF948647
167	0.952	1	Helotiales sp.	FR846484
150	0.876	1	Piloderma sphaerosporum	MG597408
129	0.994	1	Fungal sp.	MG916567
111	1	1	Fungal sp.	MG915758
107	0.963	1	Fungal sp.	MG916569
90	0.993	1	Fungal sp.	MG915546
81	0.993	1	Fungal sp.	MG915416
76	1	1	Trichoderma oblongisporum	NR
70	0.994	1	Leotiomyceta sp.	KF359573
51	0.955	0.9747	Fungal sp.	MG916662
44
28	1	0.9902	Fungal sp.	KP714597
26	0.963	1	Fungal sp.	MG916569
26	1	1	Piloderma sp.	KX168654
24	0.986	1	Fungal sp.	MG915764
24	0.986	1	Fungal sp.	MG916526
23	0.964	0.9583	Dothideomycetes sp.	JQ758757
20	0.99	1	Hyphodontia alutaria	DQ340320
19	1	0.9216	Chaetothyriales sp.	KP753375
17	1	1	Fungal sp.	MG915237
16	1	1	Helotiaceae sp.	KF428297
15	0.994	0.9688	Fungal sp.	MG916352
12	0.989	1	Chaetothyriales sp.	DQ914695
11	1	1	Leptodontidium sp.	MG597459
11	1	1	Oidiodendron sp.	HQ873701
11	1	1	Penicillium sp.	MF683449
10	1	1	Phialocephala sp.	HQ157893
9	0.991	0.9735	Fungal sp.	KY322614
9
9	0.924	1	Fungal sp.	MG915433
8	1	1	Mortierella sp.	LC127286
8	0.992	1	Fungal sp.	MG916480
8	1	1	Fungal sp.	MG914990
7	1	1	Rhizopogon cf.	MH277968
7	0.994	1	Pezizomycetes sp.	KJ508330
6	0.826	0.8974	Umbilicaria krascheninnikovii	KY947857
6	1	1	Fungal sp.	MG914953
6	1	1	Fungal sp.	MG915868
6	1	1	Polysporina subfuscescens	LN810841
6	0.979	1	Cortinarius sp.	FN669188
5	0.987	1	Fungal sp.	MG916493
5	1	1	Fungal sp.	HM123462
5	1	1	Russula sp.	KX813441
4	1	1	Xeromphalina aff.	MF686499
4	0.99	1	Fungal sp.	MG915190
4	0.913	1	Diplogelasinospora grovesii	NR
4	1	1	Fungal sp.	MG916401
4	1	1	Fungal sp.	MG915651
3	1	1	Sugiyamaella paludigena	NR
3	1	1	Fungal sp.	MG915556
2	0.802	0.6024	Absconditella sp.	KR017125
2	1	1	Microbotryomycetidae sp.	DQ914741
2	1	1	Fungal sp.	KP276565
2	1	1	Mortierella humilis	MG052956

## Sheet: Metadata
Supplementary Table 3. Operational taxonomic units (OTU) detected in each morphotype (in total 97 morphotypes). Each morphotype (1 excel sheet/morphotype) includes on average 70 OTUs (the rows). For each OTU, we report (i) the number of reads, (ii) the pairwise identity, (iii) the query coverage, (iv) the blast sequence matches and (v) the accession number in GenBank. Results are from BLAST GenBa…
