# Supplementary material for: Shifts in Ectomycorrhizal Fungal Communities and Exploration Types Relate to the Environment and Fine-Root Traits Across Interior Douglas-Fir Forests of Western Canada
Source: Front Plant Sci. 2019 May 22;10:643. doi: 10.3389/fpls.2019.00643 (PMC6547044; doi:10.3389/fpls.2019.00643)
Supplement: Supplementary file 1 [file Data_Sheet_1.zip › Supplementary_Table_3_3 out of 6.xlsx]

## Sheet: morphotype_40
No data available, this morphotype was classified as unidentified

## Sheet: morphotype_39
Number of reads	Pairwise Identity	Query Coverage	Organism	Accession Number
14894	1	1	Hydnum sp.	KX388687
956	0.943	1	Tomentellopsis submollis	JQ711898
154	1	1	Fungal sp.	MG915758
85	0.993	1	Helotiales sp.	KJ817304
17	1	1	Eurotiales sp.	JN859385
15	1	1	Fungal sp.	MG914990
15	0.838	0.6474	Phaeotremella foliacea	MF076906
14	0.995	1	Fungal sp.	MG761271
12	1	1	Wilcoxina sp.	EF458013
10	0.98	1	Fungal sp.	MG914836
9	0.986	1	Lecanora polytropa	KP314319
7	0.986	1	Helotiales sp.	AB848489
6	0.994	1	Cladophialophora chaetospira	HQ871875
6	1	1	Umbelopsis sp.	KX640450
6	1	1	Rhizopogon cf.	MH277968
6	1	1	Aspergillus aff.	MH345862
6	1	1	Geomyces sp.	KY860030
5	0.991	1	Fungal sp.	LK052826
5	0.936	1	Tomentella sp.	KT353053
5	0.968	0.9735	Fungal sp.	KY322614
4	0.989	1	Chaetothyriales sp.	DQ914695
4	0.91	1	Catillaria nigroclavata	FR799313
3	0.975	0.9815	Fungal sp.	MG916569
3	1	1	Fungal sp.	KP714687
3	0.995	1	Paratritirachium sp.	MG597400
2	1	1	Fungal sp.	MG761319
2
2	1	1	Mortierella gamsii	MG052959

## Sheet: morphotype_38
Number of reads	Pairwise Identity	Query Coverage	Organism	Accession Number
13273	1	1	Inocybe leiocephala	HQ604168
3623	0.953	1	Cistella sp.	MF494618
3560	1	1	Cadophora sp.	JN859258
3012	0.972	0.9658	Alatospora acuminata	KX858600
1433	1	1	Cadophora fastigiata	MF182432
1220	0.988	1	Niesslia sp.	MG826977
553	1	1	Exophiala sp.	JF747105
512	0.973	1	Fungal sp.	MG914836
482	1	1	Cladophialophora sp.	AB986416
445	1	1	Ilyonectria sp.	MH270635
383	1	1	Inocybe flocculosa	AM882893
355	1	1	Exophiala sp.	JF747101
277	1	1	Ericoid mycorrhizal	AY046400
254	0.995	1	Inocybe flocculosa	KX897404
204	0.993	0.993	Cheirospora botryospora	KR611871
202	1	1	Fungal sp.	KM068473
184	0.988	1	Capronia sp.	JQ354915
182	0.989	1	Chaetothyriales sp.	DQ914695
168	1	0.9662	Cadophora spadicis	MF188972
151	1	1	Rhizopogon cf.	MH277968
150	0.994	1	Neonectria radicicola	HQ840390
143	0.975	1	Mycenella variispora	JF908496
138	1	1	Ascomycota sp.	KY588384
117	1	1	Rhizopogon vinicolor	HQ385848
111	0.96	0.9116	Inocybe hirtella	AM882932
79	0.989	1	Chaetothyriales sp.	DQ914695
76	1	1	Mortierella gamsii	MG052959
72	1	1	Trichothecium crotocinigenum	NR
68	0.965	0.9795	Helotiales sp.	JN859270
59	1	1	Fungal sp.	MG914953
55	1	1	Capronia sp.	JQ354915
47	0.99	1	Fungal sp.	MG915190
46	1	1	Hydnum sp.	KX388687
38	1	1	Hypocreales sp.	JN859390
36	1	1	Fungal sp.	MG761364
34	1	0.98	Fungal sp.	MG915810
34	1	1	Fungal sp.	MG915003
32	0.996	1	Salvia reuteriana	KP294360
31	1	1	Fungal sp.	MG915640
28	1	1	Hygrocybe laeta	HQ604792
28	0.959	1	Phialophora sp.	GU004208
22	0.884	1	Fungal sp.	MG915353
19	1	1	Pezicula heterochroma	NR
19	1	1	Mortierella turficola	NR
18	1	1	Mortierella gamsii	NR
17	0.934	0.9444	Fungal sp.	HQ856905
17	1	1	Russula sp.	KX813441
17	1	1	Fungal sp.	MG915651
16	0.995	1	Inocybe dulcamara	HQ604778
16	0.98	1	Fungal sp.	MG914836
14	0.977	1	Mycena amicta	MH145355
14	0.977	1	Tomentella fuscocinerea	JX145395
13	0.995	1	Sebacina sp.	DQ974767
12	0.919	1	Mycena rebaudengoi	JF908477
12	1	1	Eurotiales sp.	JN859385
12
12	1	1	Filobasidium sp.	MH310825
11	0.892	0.5745	Mycogloea nipponica	NR
11	1	0.9863	Fontanospora sp.	MG230327
11	0.973	1	Fungal sp.	MG915342
10	0.986	1	Chalara hyalocuspica	FR667221
10	1	1	Penicillium sp.	MH191159
7	1	1	Cadophora sp.	KT269534
7	0.99	1	Malassezia globosa	AY743630
7	1	1	Cryptococcus terricola	JN104534
7	0.993	1	Fungal sp.	KY322625
6	1	1	Fungal sp.	EU222964
6	0.997	1	Amphinema byssoides	KP814275
6	1	1	Fungal sp.	MG915556
6	0.994	1	Penicillium sp.	KX640479
6	1	1	Fungal sp.	MG914990
5	1	1	Fungal sp.	MG916526
5	1	1	Oidiodendron sp.	HQ873701
5	1	1	Fungal sp.	MG915239
5	1	1	Fungal sp.	MG916633
5	0.986	1	Helotiaceae sp.	HQ157865
5	1	1	Piloderma sp.	KX168654
4	0.993	1	Helotiales sp.	KJ817304
4	1	1	Fungal sp.	MG914963
3	0.988	1	Cladophialophora chaetospira	KY588780
3	1	1	Talaromyces rugulosus	MG714840
3	0.967	1	Phoma sp.	MF948641
2	0.961	1	Rhodotorula sp.	LT548259
2	0.995	1	Inocybe fuscodisca	HQ604639
2	0.949	1	Sistotrema sp.	KF218963

## Sheet: morphotype_37
Number of reads	Pairwise Identity	Query Coverage	Organism	Accession Number	Comments: This morphotype was classified as unidentified
4176	0.973	1	Fungal sp.	MG914836
2777	1	1	Cadophora fastigiata	MF182432
1489	0.988	1	Niesslia sp.	MG826977
1476	1	1	Cadophora sp.	JN859258
989	0.993	1	Fungal sp.	MG914836
867	0.994	1	Neonectria radicicola	HQ840390
796	1	1	Penicillium sp.	KX640479
745	1	1	Ilyonectria sp.	MH270635
525	0.953	1	Cistella sp.	MF494618
313	1	1	Hypocreales sp.	JN859390
252	1	1	Leptodontidium orchidicola	GU479910
168	1	1	Aphanocladium aff.	KT316743
81	0.989	1	Chaetothyriales sp.	DQ914695
75	0.993	1	Fungal sp.	KY322625
38	1	1	Mycena aff.	KJ093496
38	1	1	Phialocephala cf.	MF948647
35	1	1	Ericoid mycorrhizal	AY046400
35	1	1	Pezicula heterochroma	NR
35	0.993	1	Helotiales sp.	KJ817304
33	1	0.1376	Leucogaster rubescens	KJ594999
26	0.972	0.9658	Alatospora acuminata	KX858600
25	1	1	Infundichalara microchona	HM036588
19	0.956	1	Monocillium tenue	MG827001
15	1	1	Rhizopogon vinicolor	HQ385848
12	1	1	Oidiodendron griseum	AY618676
12	1	1	Penicillium sp.	MH191159
11	1	1	Fungal sp.	KM068473
11	0.987	1	Pleosporales sp.	LT821498
10	1	1	Fungal sp.	MG914953
9	1	1	Cadophora sp.	KT269534
9	0.986	1	Lecanora polytropa	KP314458
8	0.994	1	Herpotrichiellaceae sp.	JQ272383
8	0.973	1	Flagelloscypha sp.	AY571041
7
7	0.99	1	Fungal sp.	MG915190
7	1	1	Exophiala sp.	JF747101
7	0.913	0.8263	Ramaria sp.	EU444537
7	1	1	Rhizopogon cf.	MH277968
6	1	0.98	Fungal sp.	MG915810
6	0.982	1	Ascomycota sp.	KY228562
6	0.975	1	Mycenella variispora	JF908496
5	1	1	Capronia sp.	JQ354915
5	0.998	1	Russula benwooii	KX813332
5	0.884	1	Fungal sp.	MG915353
5	0.968	1	Exophiala sp.	KY322558
4	1	1	Vaccinium deliciosum	AF419791
4	1	1	Hydnum sp.	KX388687
4	0.983	1	Hydnellum gracilipes	MH118169
4	1	1	Fungal sp.	MG914963
4	0.938	0.9664	Hyphodiscus sp.	JX852362
3	1	1	Aff. Stigmina	KT150668
3	1	1	Hygrocybe laeta	HQ604792
3	1	1	Mortierella gamsii	NR
3	1	1	Fungal sp.	MG916623
3	0.996	1	Fungal sp.	KF359675
2
2
2	1	1	Hemimycena gracilis	DQ490623

## Sheet: morphotype_36
Number of reads	Pairwise Identity	Query Coverage	Organism	Accession Number
21704	0.919	1	Mycena rebaudengoi	JF908477
9454	0.993	1	Helotiales sp.	KJ817304
7689	0.98	1	Fungal sp.	MG914836
1341	1	1	Geomyces sp.	KT184711
1300	0.994	1	Penicillium sp.	KX640479
996	1	1	Hypocrea pachybasioides	JN628070
916	1	1	Hysterangium separabile	EU563921
841	0.834	0.9024	Fungal sp.	LC028214
655	0.993	1	Fungal sp.	MG914836
263	0.808	1	Sebacina vermifera	DQ520096
262	1	1	Phialocephala cf.	MF948647
202	1	1	Leohumicola atra	EU678411
189	1	0.9803	Apodus deciduus	NR
181	1	1	Tuber sp.	KT275646
176	0.951	1	Helotiales sp.	KT268583
175	1	1	Fungal sp.	MG915868
154	0.989	1	Chaetothyriales sp.	DQ914695
151	0.973	1	Helotiales sp.	AB598092
145	1	1	Mycena sp.	HQ157912
120	1	1	Fungal sp.	MG761319
109	1	1	Eurotiales sp.	JN859385
106	1	1	Eurotiomycetes sp.	KJ508279
103	0.993	0.9932	Ectomycorrhizal isolate	AJ430166
98	0.979	0.9658	Chalara hyalocuspica	FR667221
96	0.965	1	Helotiales sp.	KT268583
84	1	1	Ectomycorrhizal root	AF476984
77	0.977	1	Cladophialophora chaetospira	KF359558
69	0.988	1	Cladophialophora chaetospira	KY588780
66	0.986	0.9796	Leptodontidium sp.	MG597459
65	1	1	Wilcoxina sp.	EF458013
56
56	0.991	1	Fungal sp.	MG916004
53	1	1	Phialocephala fortinii	AY237608
46	1	1	Tuber sp.	KR019797
43	1	1	Cortinarius casimiri	HQ650744
43
43	1	1	Fungal sp.	MG915758
38	0.976	1	Sagenomella humicola	LC177649
34	0.993	0.9796	Foliar endophyte	AY561221
31	0.963	1	Fungal sp.	MG915331
30	1	1	Fungal sp.	MG761364
28	1	1	Helotiaceae sp.	KF428297
25	0.978	1	Amphinema sp.	JN943910
25	1	1	Fungal sp.	KM068473
24	1	1	Fungal sp.	MG761476
23	0.972	0.9722	Helotiales sp.	JN859270
22	1	1	Gomphidius subroseus	DQ384576
21
18	1	1	Rhizopogon vinicolor	HQ385848
17	0.905	1	Sebacina vermifera	FN663143
17	1	1	Aspergillus aff.	MH345862
17	0.994	1	Pezizomycetes sp.	KJ508330
16	0.969	1	Fungal sp.	MG916662
15	0.957	1	Fungal sp.	MG916569
14
14	0.994	1	Herpotrichiellaceae sp.	JQ272383
14	1	1	Rhizopogon cf.	MH277968
13	0.972	1	Xenopolyscytalum pinea	NR
12	0.994	1	Cladophialophora chaetospira	HQ871875
12	1	1	Fungal sp.	MG914953
12	0.993	1	Fungal sp.	KY522941
12	0.857	0.9091	Fungal sp.	MG916473
11	0.902	0.9305	Cladophialophora sp.	KY315565
11	0.998	1	Suillus lakei	KU721549
10	0.98	1	Mortierella zonata	JX976103
10	0.993	1	Fungal sp.	HM439591
10	0.884	1	Fungal sp.	MG915353
9	0.945	1	Pezizomycotina sp.	KY591150
8	1	1	Mortierella humilis	MG052956
8	0.989	0.9835	Fungal sp.	KU838348
8	0.993	1	Helotiaceae sp.	KF428416
7	1	0.98	Fungal sp.	MG915810
7	0.995	1	Inocybe urceolicystis	MF804315
7	0.855	0.9677	Hydnellum dianthifolium	KX619420
7
6	1	1	Oidiodendron griseum	AY618676
6	1	1	Hypocreales sp.	JN859390
6	0.961	1	Absidia sp.	EU816583
6	0.92	1	Tricholomataceae sp.	EU819536
5	0.828	0.5878	Calicium quercinum	DQ812129
5	1	1	Ascomycota sp.	KC180735
5	1	1	Cladophialophora sp.	MG597449
4	1	1	Verticillium sp.	KX034382
4	0.995	1	Absidia glauca	HQ285606
4	0.996	1	Fungal sp.	MG915903
4	0.991	0.9735	Fungal sp.	KY322614
4	1	1	Metapochonia bulbillosa	NR
4
3	1	1	Fungal sp.	MG916499
3	0.989	0.9733	Verticillium leptobactrum	KC810999
3
3	1	1	Umbelopsis sp.	KX640450
3	1	1	Fungal sp.	MG914990
3	0.771	0.988	Aleuria aurantia	MH298875
2	1	1	Mortierella sp.	LC127286
2	0.79	1	Sebacinales sp.	JX030285
2	1	1	Fungal sp.	MG914963
2

## Sheet: morphotype_35
Number of reads	Pairwise Identity	Query Coverage	Organism	Accession Number
9321	1	1	Mycena aff.	KJ093496
8858	0.977	1	Mycena amicta	MH145355
2595	0.995	1	Russula sp.	KX813443
1814	0.972	1	Mycena amicta	MH145355
1569	0.991	1	Russula aff.	JF834370
1425	0.939	1	Mycena dura	JF908448
677	1	1	Mycena sp.	HQ157912
621	0.923	0.9904	Fungal sp.	MG914734
560	0.986	1	Agaricales sp.	KY228512
449	0.98	1	Fungal sp.	MG914836
383	0.993	0.9796	Foliar endophyte	AY561221
375	0.994	1	Penicillium sp.	KX640479
277	1	1	Cladophialophora chaetospira	KF359558
200	1	1	Phialocephala cf.	MF948647
166	0.977	1	Cladophialophora chaetospira	KF359558
162	0.965	1	Helotiales sp.	KT268583
151	1	1	Exophiala sp.	JF747101
135	0.939	0.9866	Fontanospora sp.	MG230327
108	1	1	Trichoderma parapiluliferum	NR
104
93	0.993	0.993	Cheirospora botryospora	KR611871
82	0.943	0.9904	Fungal sp.	MG914734
81	0.995	1	Hemimycena sp.	HQ604775
75	0.98	1	Fungal sp.	MG914836
70	1	1	Phialocephala cf.	HQ157954
69	0.993	1	Ectomycorrhizal isolate	AJ430174
67	0.824	0.6074	Hemibeltrania mitrata	EF029228
65	1	1	Ectomycorrhizal sp.	AY046959
56	0.912	1	Ceratobasidiaceae sp.	HM141013
56	1	1	Salal root	AF300742
52	0.986	1	Chalara holubovae	NR
50
49	0.989	1	Chaetothyriales sp.	DQ914695
46	0.993	1	Helotiales sp.	KJ817304
40	0.986	1	Fungal sp.	KY522941
39	1	1	Geomyces sp.	KT184711
39	1	1	Pleotrichocladium opacum	NR
35	0.993	0.9592	Helotiales sp.	KU208052
34	0.986	1	Leptodontidium sp.	KY228660
30	0.994	0.9645	Chaetothyriales sp.	KY588701
27	0.993	1	Ectomycorrhizal isolate	AJ430411
27	1	1	Trichoderma oblongisporum	NR
24	1	1	Leptodontidium orchidicola	GU479910
24	0.988	1	Cladophialophora chaetospira	KY588780
24
22	0.918	0.9904	Fungal sp.	MG914734
20	0.994	1	Cladophialophora chaetospira	HQ871875
19	1	1	Eurotiomycetes sp.	KJ508279
19	0.924	1	Fungal sp.	MG915433
17	0.897	1	Sebacina vermifera	FN663142
15	0.951	0.9714	Fungal sp.	MG914734
15	0.968	1	Sepultariella semi-immersa	KY364040
14	1	1	Mortierella humilis	MG052956
13	1	1	Trichoderma viride	KP174749
13	1	1	Fungal sp.	MG915868
12
11	0.932	1	Helotiales sp.	MF043976
10	0.951	0.9726	Meliniomyces vraolstadiae	HQ157884
8	1	1	Eocercomonas ramosa	FJ797467
8	1	1	Hypocrea pachybasioides	JN628070
8	0.881	0.9184	Fungal sp.	MG914874
8	0.975	1	Pleosporales sp.	AB986471
8	1	1	Rhizopogon vinicolor	HQ385848
8	0.874	0.8779	Rhinocladiella sp.	JX839531
7	1	1	Russula sp.	KX813441
7	0.847	0.9136	Atractospora decumbens	NR
6	1	1	Cryptococcus sp.	KY228764
6	0.885	0.9583	Claussenomyces kirschsteinianus	KY689631
6	1	1	Truncocolumella sp.	KT968570
6	0.966	1	Chalara hyalocuspica	FR667221
5	0.99	1	Fungal sp.	MG915190
5	1	1	Helotiales sp.	JX852366
5	0.979	1	Fungal sp.	KY322665
4	0.986	0.9796	Leptodontidium sp.	MG597459
4	1	1	Umbelopsis sp.	KX640450
4	0.959	1	Fungal sp.	MG915280
4
4	1	1	Fungal sp.	MG914990
4	0.985	1	Tuber anniae	KU186938
3	0.967	1	Fungal sp.	MG914853
3	0.942	1	Russula sp.	GU981744
3	1	1	Ascomycota sp.	KY588384
2	0.947	1	Fungal sp.	KR004926
2	0.996	1	Fungal sp.	EF126345

## Sheet: morphotype_34b
Number of reads	Pairwise Identity	Query Coverage	Organism	Accession Number	Comments:the ectomycorrhizal (EMF) OTU with the highest number of reads (Russula delica.) had a low pairwise identity. In this case, the EMF OTU with the second highest number of reads was chosen, but only if the morphology of the morphotype corresponded to the photos from the databases, or in this case to the photo of the other morphotypes classified as Russula sp. (KX813441)
14169	0.919	1	Mycena rebaudengoi	JF908477
6510	0.968	1	Russula delica	KX094989
1969	0.973	1	Fungal sp.	MG915342
1719	1	1	Mycena aff.	KJ093496
1318	1	1	Russula sp.	KX813441
595	0.993	1	Helotiales sp.	KJ817304
288	0.993	1	Phialocephala cf.	KM460828
249	1	1	Ectomycorrhizal sp.	AY046959
191	0.993	1	Phialocephala fortinii	LC206639
160
107	1	1	Trichoderma oblongisporum	NR
90	1	1	Ectomycorrhizal isolate	AJ430166
90	0.993	1	Ectomycorrhizal isolate	AJ430174
84	0.959	1	Fungal sp.	MG915280
78	0.833	0.6024	Hemibeltrania mitrata	EF029228
63	0.975	1	Pleosporales sp.	AB986471
55	0.989	1	Chaetothyriales sp.	DQ914695
54	0.977	1	Cladophialophora chaetospira	KF359558
52	0.988	1	Cladophialophora chaetospira	KY588780
49	0.994	1	Cladophialophora sp.	LC374639
38	0.993	1	Cadophora finlandica	DQ069045
27	0.993	1	Phialocephala turiciensis	AY347387
27
24	0.991	0.9735	Fungal sp.	KY322614
22	1	1	Ericoid mycorrhizal	AY046400
21	1	1	Russula mordax	KX813095
21	0.994	1	Penicillium sp.	KX640479
20	0.903	1	Sebacina sp.	AB831790
18	0.977	1	Ascomycota sp.	KY228562
18	0.986	0.9931	Fungal sp.	KP714692
18	1	1	Leptodontidium orchidicola	GU479910
17	1	1	Hypocrea pachybasioides	JN628070
16	0.979	0.9795	Phialocephala cf.	HQ157955
16	0.913	1	Sebacina sp.	AB831790
16	1	1	Metapochonia bulbillosa	NR
14	0.91	1	Fungal sp.	MG916609
14
13	0.996	1	Flagelloscypha minutissima	AY571040
13	0.994	1	Cladophialophora chaetospira	HQ871875
12	0.979	1	Fungal sp.	MG916206
11	0.949	0.9922	Flagelloscypha minutissima	AY571040
11	0.952	1	Geminibasidium sp.	MG597381
9	1	1	Axenic grass	AJ430122
9	1	1	Aspergillus aff.	MH345862
8	1	1	Mortierella sp.	LC127286
8	0.994	1	Pezizomycetes sp.	KJ508330
6	0.867	1	Verrucaria tenebrica	KX344065
6	0.982	0.9821	Chaetothyriales sp.	KY228670
5	1	1	Mortierella humilis	MG052956
5	0.825	0.8721	Cladophialophora sp.	AB986417
5	1	1	Fungal sp.	MG915868
5	0.995	1	Paratritirachium sp.	MG597400
4	1	1	Umbelopsis sp.	KX640450
3	1	1	Fungal sp.	EU222964
2

## Sheet: morphotype_34a
Number of reads	Pairwise Identity	Query Coverage	Organism	Accession Number
19539	0.994	1	Pezizomycetes sp.	KJ508330
4410	1	1	Tuber sp.	KT275646
2342	0.919	1	Mycena rebaudengoi	JF908477
823	0.993	1	Helotiales sp.	KJ817304
748	1	1	Geomyces sp.	KT184711
513	1	1	Eurotiales sp.	JN859385
339	0.989	1	Chaetothyriales sp.	DQ914695
326	0.98	1	Fungal sp.	MG914836
286	1	1	Phialocephala cf.	MF948647
200	0.977	1	Cladophialophora chaetospira	KF359558
166	0.993	1	Fungal sp.	MG914836
162
158	1	1	Russula cascadensis	HM240541
144	0.98	1	Colpoma sp.	GQ411520
132	1	1	Wilcoxina sp.	EF458013
132	0.951	1	Helotiales sp.	KT268583
126	1	1	Mycena sp.	HQ157912
114	0.988	1	Cladophialophora chaetospira	KY588780
88
85	1	1	Meliniomyces variabilis	NR
50	1	0.9803	Apodus deciduus	NR
49	1	1	Helvella lacunosa	HQ650748
38	1	1	Fungal sp.	MG761476
33
29	0.957	1	Fungal sp.	MG916569
25	0.957	1	Fungal sp.	MG916569
23	1	1	Helotiaceae sp.	KF428297
22	1	1	Rhizopogon cf.	MH277968
17	0.973	1	Helotiales sp.	AB598092
17	0.986	1	Ectomycorrhizal isolate	AJ430174
14	0.965	1	Helotiales sp.	KT268583
10	0.861	0.7008	Eocercomonas ramosa	FJ797467
10	1	1	Fungal sp.	MG914953
9	1	1	Fungal sp.	KM068473
8	1	1	Rhizopogon vinicolor	HQ385848
6	0.826	0.8974	Umbilicaria krascheninnikovii	KY947857
5	0.844	0.7056	Eocercomonas ramosa	FJ797467
5	1	1	Inocybe lacera	HQ604152
5	1	1	Fungal sp.	LK052842
4	0.884	1	Fungal sp.	MG915353
4	0.928	1	Fungal sp.	MG916476
4	0.996	1	Fungal sp.	KF359675
3	0.958	0.9863	Fungal sp.	MG916264
3	1	1	Mortierella cystojenkinii	NR
2	0.943	1	Eocercomonas minuscula	FJ797471
2
2
2	1	1	Fungal sp.	MG914990
2	0.89	1	Woollsia root	AY230779

## Sheet: morphotype_33
Number of reads	Pairwise Identity	Query Coverage	Organism	Accession Number
6150	0.979	1	Amphinema sp.	KT447168
5610	0.954	0.9733	Trechispora sp.	JX392812
3382	0.977	1	Mycena amicta	MH145355
2445	0.997	1	Amphinema byssoides	KP814275
2389	1	1	Fungal sp.	MG761319
2326	0.993	1	Helotiales sp.	KJ817304
1708	0.983	1	Amphinema sp.	KT800158
1700	0.919	1	Mycena rebaudengoi	JF908477
1539	0.959	1	Ceratobasidiaceae sp.	KF267041
1524	0.968	1	Ceratobasidiaceae sp.	KF267041
574	1	1	Phialocephala cf.	MF948649
443	1	1	Eurotiales sp.	JN859385
337	1	1	Wilcoxina sp.	EF458013
319	0.893	0.9862	Ramariopsis flavescens	NR
298	0.933	1	Herpotrichiellaceae sp.	JQ272383
261	0.991	1	Hemimycena sp.	HQ604775
238	0.901	0.9861	Ramariopsis flavescens	NR
198	1	0.9216	Chaetothyriales sp.	KP753375
162	0.986	1	Clavariadelphus ligula	KM248918
160	1	0.9803	Apodus deciduus	NR
140	1	1	Phialocephala cf.	MF948647
124	0.951	0.9726	Meliniomyces vraolstadiae	HQ157884
123	0.933	1	Fungal sp.	KU837764
96	0.929	0.9873	Fungal sp.	MG915313
87
83	0.98	1	Mortierella zonata	HQ630356
81	1	1	Fungal sp.	MG761619
67	0.977	1	Cladophialophora chaetospira	KF359558
59	0.985	1	Tuber anniae	KU186938
57	0.902	1	Fungal sp.	MG915179
54	0.943	1	Amphinema sp.	JN943898
54	1	1	Phialocephala fortinii	AF214579
49	0.978	1	Amphinema sp.	JN943910
45	1	1	Russula mordax	KX813095
44	0.973	1	Helotiales sp.	AB598092
41	0.957	1	Capronia sp.	KY588634
40	1	1	Infundichalara microchona	DQ093752
40	1	1	Axenic grass	AJ430122
39	0.924	1	Fungal sp.	MG915433
38	1	1	Hydnum repandum	DQ367902
35	0.993	1	Phialocephala fortinii	JQ711852
23	1	1	Fungal sp.	MG761476
21	0.833	0.6024	Hemibeltrania mitrata	EF029228
21	1	1	Geopora cooperi	JN558642
21	0.889	1	Glomus sp.	MG671266
20	1	1	Fungal sp.	KP276565
20
19	0.995	1	Piloderma cf.	KT800252
19
18	0.994	1	Penicillium sp.	KX640479
17	0.853	0.9947	Dominikia lithuanica	MG670837
17	1	1	Fungal sp.	MG915758
16	0.812	0.3579	Hapalopilus croceus	JQ821320
16	0.991	0.9735	Fungal sp.	KY322614
15	0.965	1	Helotiales sp.	KT268583
14	0.797	0.9894	Glomus sp.	MG008533
11	0.904	1	Glomus sp.	MG671266
10	0.957	1	Fungal sp.	MG916569
10	0.876	0.9947	Dominikia lithuanica	KX758119
9	0.966	1	Chalara hyalocuspica	FR667221
9	0.944	1	Fungal sp.	KF359644
9	0.977	1	Fungal sp.	MG915089
8
8	0.986	1	Fungal sp.	KY522941
8	0.992	1	Mucorales sp.	KX148756
8	1	1	Trichoderma viride	MF408724
8	1	1	Mortierella amoeboidea	MF467879
7	1	1	Piloderma olivaceum	KP814515
7	0.948	1	Fungal sp.	MG915950
7	0.99	1	Fungal sp.	MG915190
7	0.986	0.9796	Leptodontidium sp.	MG597459
7	1	1	Fungal sp.	MG914990
7	1	1	Mortierella cystojenkinii	NR
7	0.993	0.9796	Foliar endophyte	AY561221
6	0.877	0.866	Sebacinaceae sp.	AY296255
6
6	0.958	1	Fungal sp.	MG916319
6
6
6	0.986	1	Tomentella sp.	KT800337
6	1	1	Mortierella humilis	MG052956
6	0.828	1	Mycena hiemalis	LT671450
5	1	1	Oidiodendron sp.	HQ873701
5	1	1	Cladophialophora sp.	MG597449
5	1	1	Umbelopsis sp.	KU516643
4	0.899	0.9947	Dominikia lithuanica	KX758118
4	1	1	Piloderma cf.	KP814486
4	1	0.9937	Polyblastia media	JQ088048
4	0.841	0.9563	Pseudotomentella sp.	AB848560
3	1	1	Sugiyamaella paludigena	NR
3	1	1	Fungal sp.	MG915868
3	0.885	0.8896	Biatora pallens	KF650975
3
2	0.894	1	Fungal sp.	KY228782
2	0.825	0.7619	Parmelia skultii	FJ425881
2	0.994	1	Fungal sp.	MG915100
2

## Sheet: morphotype_32
Number of reads	Pairwise Identity	Query Coverage	Organism	Accession Number
30154	1	1	Russula sp.	KX813441
862	1	1	Thelephoraceae sp.	FN669269
272	0.996	1	Ceratobasidium sp.	MG597338
174	0.977	1	Cladophialophora chaetospira	KF359558
164	0.834	0.9024	Fungal sp.	LC028214
148	1	1	Eurotiales sp.	JN859385
100	0.994	1	Penicillium sp.	KX640479
87	0.995	1	Fungal sp.	MG761271
46	0.989	1	Chaetothyriales sp.	DQ914695
38	1	1	Phialocephala cf.	HQ157954
37	1	1	Fungal sp.	KM068473
33	0.993	1	Leohumicola sp.	JX912155
32	0.905	1	Chaetothyriales sp.	KY228801
31	1	1	Paecilomyces carneus	JF311959
27	0.973	0.9735	Fungal sp.	KY322614
24	1	1	Mycena sp.	HQ157912
23	0.993	1	Phialocephala sp.	KU516552
22	0.988	1	Russula sp.	KX813441
21	1	1	Fungal sp.	MG914953
20	1	1	Rhizopogon cf.	MH277968
19	1	1	Leohumicola atra	EU678411
19	1	1	Umbelopsis vinacea	KT354998
18	0.982	0.9735	Fungal sp.	KY322614
18	0.957	1	Capronia sp.	KY588634
17	0.994	0.9763	Chaetothyriales sp.	KY588701
16	0.993	1	Helotiales sp.	KJ817304
16	1	1	Fungal sp.	MG915003
15	1	1	Penicillium sp.	KX640557
15	1	1	Gautieria sp.	AF377084
14	1	1	Cadophora sp.	KT269534
14	1	1	Wilcoxina sp.	EF458013
14	0.966	1	Fungal sp.	MG916206
14	0.993	0.9932	Ectomycorrhizal isolate	AJ430166
13	1	1	Trichoderma viride	KP174749
13	1	1	Mortierella humilis	MG052956
12	0.994	1	Cladophialophora chaetospira	HQ871875
12	0.884	1	Fungal sp.	MG915353
12	1	1	Fungal sp.	MG761364
11	1	1	Umbelopsis sp.	KX640450
11	1	1	Penicillium sp.	MF683449
10	1	1	Sagenomella griseoviridis	LC177648
10
9	1	1	Penicillium sp.	GU565123
9	1	1	Microbotryomycetidae sp.	DQ914741
9	0.986	0.9796	Leptodontidium sp.	MG597459
9	1	1	Fungal sp.	MG761319
9	1	1	Mortierella elongata	MG052958
9	0.957	1	Fungal sp.	MG916569
8	0.99	1	Fungal sp.	MG915190
8	0.988	0.9773	Otidea aff.	KM010056
8	0.979	0.9796	Foliar endophyte	AY561221
8	0.986	1	Lecidella stigmatea	KP314439
8	1	1	Rhizopogon vinicolor	HQ385848
7	1	1	Fungal sp.	LK052797
7	1	1	Umbelopsis sp.	KU516643
7	0.898	1	Fungal sp.	KY228782
6	1	0.98	Fungal sp.	MG915810
6	0.994	1	Herpotrichiellaceae sp.	JQ272383
6	1	1	Fungal sp.	MG915556
5
5	0.986	1	Fungal sp.	KY522941
5	1	1	Fungal sp.	MG915868
4	1	1	Cryptococcus terricola	JN104534
4	1	1	Exophiala sp.	JF747101
4	1	1	Russula cascadensis	HM240541
4	1	1	Fungal sp.	MG914998
4	0.877	1	Fungal sp.	MG914874
4	1	1	Fungal sp.	MG916656
3	1	1	Cryptococcus sp.	KY228764
3	0.932	1	Helotiales sp.	LC131010
3	1	1	Uncultured fungus	KY589604
3	0.881	0.9184	Fungal sp.	MG914874
3	1	0.9745	Mortierella globulifera	KP714643
3	1	1	Fungal sp.	KP276565
3	1	1	Fungal sp.	KU838039
3	1	1	Russula mordax	KX813095
3	1	1	Fungal sp.	MG916441
3	0.995	1	Paratritirachium sp.	MG597400
3	0.996	1	Fungal sp.	KF359675
2	0.833	0.6024	Hemibeltrania mitrata	EF029228
2	1	1	Malassezia restricta	HQ710819

[truncated: 3 more sheets: morphotype_31, morphotype_30, Metadata]
