# Supplementary material for: Shifts in Ectomycorrhizal Fungal Communities and Exploration Types Relate to the Environment and Fine-Root Traits Across Interior Douglas-Fir Forests of Western Canada
Source: Front Plant Sci. 2019 May 22;10:643. doi: 10.3389/fpls.2019.00643 (PMC6547044; doi:10.3389/fpls.2019.00643)
Supplement: Supplementary file 1 [file Data_Sheet_1.zip › Supplementary_Table_3_4 out of 6.xlsx]

## Sheet: morphotype_59
Comments: DNA was not extracted because the tips were likely dead and too dry, this morphotype was classified as unidentified

## Sheet: morphotype_58
Number of reads	Pairwise Identity	Query Coverage	Organism	Accession Number
9836	0.98	1	Fungal sp.	MG914836
2974	1	1	Trichothecium crotocinigenum	NR
1013	1	0.9662	Exophiala heteromorpha	AB190397
970	0.995	1	Inocybe urceolicystis	MF804315
722	0.968	1	Helvella lacunosa	HQ650748
567	0.993	1	Fungal sp.	KY522941
197	0.988	0.9762	Chaetothyriales sp.	KY228670
106	0.993	1	Phialocephala cf.	MF948652
82	1	1	Wilcoxina sp.	EF458013
64	0.987	1	Phoma sp.	MF948641
61	1	1	Cladophialophora sp.	AB986416
56	1	1	Fungal sp.	MG915868
46	0.968	1	Sepultariella semi-immersa	KY364040
43	0.951	1	Helotiales sp.	KT268583
42	0.993	1	Helotiales sp.	JN859270
39	0.977	1	Mycena amicta	MH145355
39	0.993	1	Cenococcum geophilum	LC095167
33	1	1	Ericoid mycorrhizal	AY046400
29	0.974	1	Pseudotomentella atrofusca	KP814390
24	0.839	0.8986	Clavulina sp.	EU526004
22	0.996	1	Flagelloscypha minutissima	AY571040
17	0.975	1	Mycenella variispora	JF908496
16	1	1	Aff. Stigmina	KT150668
15	0.988	1	Niesslia sp.	MG826977
14
13	0.844	0.7056	Eocercomonas ramosa	FJ797467
13
13	1	1	Trichoderma parapiluliferum	NR
12	0.962	1	Inocybe glabrescens	HQ604378
12	0.986	1	Lecidella stigmatea	KP314439
12	1	1	Tomentella sublilacina	KP814555
11	1	1	Candida zeylanoides	LT594199
11	0.937	1	Tomentella cf.	DQ974774
11	0.987	1	Ceratobasidiaceae sp.	KF267045
11	1	1	Gomphidius oregonensis	KC581306
11	0.954	1	Oliveonia pauxilla	HQ441576
10	0.996	1	Salvia reuteriana	KP294360
10	1	1	Leptodontidium orchidicola	GU479910
9	1	1	Mortierella sp.	LC127286
9	1	1	Otidea oregonensis	NR
9	0.962	1	Inocybe subbrunnea	FN550909
9	0.925	1	Leohumicola sp.	MF330816
8	1	1	Mycena aff.	KJ093496
7	0.973	1	Fungal sp.	MG914836
6	0.826	0.8974	Umbilicaria krascheninnikovii	KY947857
6	0.991	1	Tomentella sp.	HQ215824
6	1	1	Fungal sp.	LK052797
6	0.994	1	Fungal sp.	MG916529
5	0.951	0.9726	Meliniomyces vraolstadiae	HQ157884
5	1	1	Pseudonectria buxi	HQ897800
5	1	1	Fungal sp.	MG914963
4	0.979	1	Fungal sp.	MG915228
4	0.993	1	Helotiales sp.	KJ817304
4	1	1	Rhizopogon vinicolor	HQ385848
4	0.995	1	Paratritirachium sp.	MG597400
2	1	1	Penicillium crustosum	LT558923
2	1	1	Russula sp.	KX813544

## Sheet: morphotype_57
Number of reads	Pairwise Identity	Query Coverage	Organism	Accession Number
8465	0.996	0.9923	Flagelloscypha minutissima	HM036645
5667	0.98	1	Fungal sp.	MG914836
4091	1	1	Wilcoxina sp.	EF458013
2137	0.987	1	Wilcoxina sp.	EF458013
960	0.993	1	Helotiales sp.	KJ817304
807	1	1	Trichoderma oblongisporum	NR
641	0.989	1	Chaetothyriales sp.	DQ914695
523	0.996	1	Flagelloscypha minutissima	AY571040
392	0.993	1	Fungal sp.	KY522941
237
194	0.993	1	Fungal sp.	MG914836
115	1	1	Penicillium sp.	KX640479
86	0.979	1	Fungal sp.	KY522941
85	0.988	0.9762	Chaetothyriales sp.	KY228670
83	0.977	1	Cladophialophora chaetospira	KF359558
77	0.902	0.9305	Cladophialophora sp.	KY315565
66	1	1	Fungal sp.	MG761319
65	1	1	Phialocephala cf.	MF948647
64	0.986	0.9931	Fungal sp.	KP714692
62	0.932	1	Sebacina vermifera	JQ711842
60	0.993	1	Cenococcum geophilum	LC095167
47	0.995	1	Paratritirachium sp.	MG597400
37	0.996	1	Russula sierrensis	KX813191
33	1	1	Exophiala sp.	JF747105
31	0.989	1	Chaetothyriales sp.	DQ914695
30	0.952	1	Geminibasidium sp.	MG597381
30
26	0.974	1	Pseudotomentella atrofusca	KP814390
24	0.988	1	Niesslia sp.	MG826977
24	0.906	1	Sebacina vermifera	FN663142
23	1	1	Trichothecium crotocinigenum	NR
22	1	1	Ectomycorrhizal isolate	AJ430166
22
22	0.988	1	Cladophialophora chaetospira	KY588780
22	1	1	Fungal sp.	MG915758
21	1	1	Hysterangium separabile	EU563921
21	1	1	Piloderma cf.	KP814486
20	1	1	Fungal sp.	MG761476
20	0.951	1	Helotiales sp.	KT268583
19	0.948	1	Glomeraceae sp.	MG671356
19	1	1	Fungal sp.	AJ608950
19	0.924	1	Fungal sp.	MG915433
18	1	1	Ascomycota sp.	KY588384
17	0.833	0.6024	Hemibeltrania mitrata	EF029228
15	0.995	1	Inocybe urceolicystis	MF804315
14	1	1	Aspergillus aff.	MH345862
13	0.939	1	Mycena dura	JF908448
13
12	0.993	1	Cenococcum geophilum	LC095052
11	1	1	Inocybe malenconii	HQ604786
11	0.957	0.9894	Glomeraceae sp.	MG670956
11	1	1	Russula mordax	KX813095
10	1	1	Capronia sp.	JQ354915
9	0.99	1	Fungal sp.	MG915190
8	1	1	Eurotiales sp.	JN859385
8	1	1	Protoblastenia incrustans	KP314370
8	1	1	Fungal sp.	MG761364
8	0.825	0.8721	Cladophialophora sp.	AB986417
8	1	1	Fungal sp.	MG914990
8	0.993	0.993	Cheirospora botryospora	KR611871
7
7	0.805	0.9404	Pseudeurotium bakeri	LC199374
7	1	1	Umbelopsis sp.	KX640450
6	0.948	1	Dominikia sp.	KY965399
6	0.919	1	Mycena rebaudengoi	JF908477
6	0.994	1	Pezizomycetes sp.	KJ508330
6	1	1	Rhodotorula mucilaginosa	MH341115
5	0.993	1	Leotiomycetes sp.	LC085202
5	0.962	1	Thelidium methorium	FJ645267
5	1	1	Pochonia suchlasporia	JN088242
5
5	0.995	1	Piloderma olivaceum	KP814544
5	0.977	1	Fungal sp.	MG915089
5	1	1	Fungal sp.	MG916238
4	0.942	1	Dominikia sp.	KY965399
4	0.871	0.5022	Leptodontidium sp.	DQ069034
4	0.95	1	Fungal sp.	LK052797
4	0.899	1	Chaetothyriales sp.	KY228801
4	1	1	Rhizopogon cf.	MH277968
4	0.953	1	Sistotrema sp.	KF218963
3	0.974	1	Inocybe posterula	HQ604629
3	0.803	0.8903	Eurotiomycetes sp.	KY588991
2	0.994	1	Sporodictyon schaererianum	KT983419
2	0.869	0.9416	Ascomycete sp.	EF210107

## Sheet: morphotype_56
Number of reads	Pairwise Identity	Query Coverage	Organism	Accession Number
13438	1	1	Mycena aff.	KJ093496
6913	0.98	1	Fungal sp.	MG914836
4837	0.812	0.3579	Hapalopilus croceus	JQ821320
2116	0.919	1	Mycena rebaudengoi	JF908477
1946	1	1	Wilcoxina sp.	EF458013
374
147	0.993	1	Fungal sp.	KY522941
141	0.888	0.6526	Hygrophorus pudorinus	MH290509
110	1	1	Fungal sp.	MG916499
97	0.924	1	Fungal sp.	MG915433
88	0.995	1	Fungal sp.	MG761271
57	0.97	0.9041	Fungal sp.	DQ069054
53
49	0.905	1	Chaetothyriales sp.	KY228801
47	0.989	1	Chaetothyriales sp.	DQ914695
40	0.978	1	Fungal sp.	MG915322
38	1	1	Phialocephala fortinii	AY237608
36	1	1	Phialocephala cf.	HQ157954
34	1	1	Fungal sp.	MG914953
34	1	1	Rhizopogon vinicolor	HQ385848
31	0.985	1	Tuber anniae	KU186938
30	1	1	Fungal sp.	KM068473
28	0.972	1	Chalara hyalocuspica	FR667221
26	0.977	1	Cladophialophora chaetospira	KF359558
21	0.993	1	Cenococcum geophilum	LC095167
19	1	1	Fungal sp.	KU839221
16	0.989	1	Chaetothyriales sp.	DQ914695
15	0.997	1	Amphinema byssoides	KP814275
14	1	1	Ramariopsis laeticolor	MG890340
13	1	1	Eurotiales sp.	JN859385
13	0.972	0.9795	Helotiaceae sp.	HQ157873
12	1	1	Fungal sp.	LK052797
11	1	1	Fungal sp.	MG916382
11	0.972	0.9722	Helotiales sp.	JN859270
9	0.977	1	Mycena strobilinoidea	JF908393
9	0.986	1	Lecidella stigmatea	KP314439
9	0.972	1	Mycena strobilinoidea	MG654744
9
8	0.913	1	Sebacina sp.	AB831790
8	0.957	1	Capronia sp.	KY588634
8	1	1	Fungal sp.	MG915651
7	0.973	1	Leohumicola sp.	EU678416
7	1	1	Trichoderma viride	MF408724
6	0.984	1	Piloderma sp.	JQ711984
5	0.943	0.9913	Uthatobasidium fusisporum	DQ398957
5	0.991	0.9735	Fungal sp.	KY322614
5	0.985	1	Umbelopsis sp.	KX640450
4	1	1	Geomyces sp.	KT184711
4	0.834	0.9024	Fungal sp.	LC028214
4	0.995	1	Paratritirachium sp.	MG597400
3	1	1	Protoblastenia incrustans	KP314370
3	0.998	1	Russula benwooii	KX813332
3	0.995	1	Fungal sp.	MG915629
3	1	1	Fungal sp.	MG916533
3
3	1	1	Fungal sp.	MG915003
3	0.974	1	Fungal sp.	LK052826
2
2	0.919	1	Pseudaleuria quinaultiana	EU669387

## Sheet: morphotype_55
Number of reads	Pairwise Identity	Query Coverage	Organism	Accession Number	Comments:the ectomycorrhizal (EMF) OTU with the highest number of reads (Inocybe sp.) had a low pairwise identity. In this case, the EMF OTU with the second highest number of reads was chosen, but only if the morphology of the morphotype corresponded to the photos from the database Bcern http://forestrydev.org/biodiversity/bcern/profiles/pdf/Wilcoxina_cf.%20rehmii-Pmenz-STIL2RO39.pdf
20552	0.962	1	Inocybe glabrescens	HQ604378
9265	0.962	1	Inocybe subbrunnea	FN550909
1956	0.989	1	Chaetothyriales sp.	DQ914695
912	1	1	Wilcoxina sp.	EF458013
753	1	1	Exophiala sp.	JF747105
623	0.989	1	Chaetothyriales sp.	DQ914695
511	0.958	1	Inocybe subbrunnea	FN550909
508	0.98	1	Fungal sp.	MG914836
342	1	1	Fungal sp.	MG761476
331	0.937	1	cf. Sistotrema	FR838002
279	1	1	Fungal sp.	MG915342
258	0.988	0.9762	Chaetothyriales sp.	KY228670
256	0.995	1	Inocybe aff.	KY990545
237	0.981	1	Mycena robusta	KJ705179
221	1	1	Ilyonectria sp.	MH270635
169	1	1	Phialocephala cf.	HQ157954
139	0.824	0.6074	Hemibeltrania mitrata	EF029228
129	0.994	1	Fungal sp.	MG916529
90	0.986	1	Fungal sp.	KY522941
85	0.98	1	Cortinarius sp.	KP783436
70	1	1	Cortinarius cedriolens	KC842393
55	0.975	1	Pleosporales sp.	AB986471
45
43	0.932	1	Salal associated	AY112929
40
34	0.924	1	Fungal sp.	MG915433
32	1	1	Rhizopogon cf.	MH277968
30	0.996	1	Mortierella verticillata	MH304896
29	0.965	0.9754	Inocybe sp.	JF908193
28	0.986	1	Salal root	AF300747
28
28	0.948	1	Fungal sp.	KY322568
27	1	1	Mortierella sp.	KU902445
23	1	1	Fungal sp.	MG914953
22	0.982	1	Salal associated	AY112929
22
21	0.987	1	Basidiomycete sp.	DQ365644
21	1	1	Leptodontidium orchidicola	GU479910
19	0.953	1	Sistotrema sp.	KF218963
17	1	1	Geomyces sp.	KT184711
16	0.988	1	Cladophialophora chaetospira	KY588780
16	1	1	Fungal sp.	KM068473
14
14	0.998	1	Mallocybe leucoblema	HQ232481
14	1	1	Cladophialophora sp.	AB986416
13	1	1	Pleotrichocladium opacum	NR
12	1	1	Rhizopogon vinicolor	HQ385848
12	0.993	1	Phialocephala cf.	MF948652
11	1	1	Fungal sp.	MG915003
10	1	1	Inocybe leiocephala	HQ604168
9	1	1	Hypocrea pachybasioides	JN628070
9	0.933	1	Lecidella scabra	KX132960
9	0.932	0.9586	Rhinocladiella sp.	JX839531
9	0.968	1	Sepultariella semi-immersa	KY364040
9	0.95	1	Salal associated	AY112929
8	0.966	0.9796	Collophora sp.	JN400826
8	1	1	Fungal sp.	KP714687
8	1	1	Fungal sp.	MG915556
7	0.993	1	Cadophora finlandica	DQ485203
6	1	1	Ectomycorrhizal sp.	AY046959
5	1	1	Penicillium sp.	GU565123
5	0.923	0.9904	Fungal sp.	MG914734
5	0.919	1	Mycena rebaudengoi	JF908477
5	0.834	0.9024	Fungal sp.	LC028214
4	0.944	1	Rhizoctonia bicornis	KU516413
4	1	0.98	Fungal sp.	MG915810
4	1	1	Russula sp.	KX813441
4	0.993	1	Helotiales sp.	KJ817304
4	0.968	0.9735	Fungal sp.	KY322614
3	0.994	1	Amphinema sp.	KT800158
3	0.95	1	Fungal sp.	LK052797
3	1	1	Phoma sp.	MF948641
3	1	1	Trichosporon dulcitum	KC009516
3	0.94	1	Tomentella sp.	KT353053
2
2	1	1	Gomphidius oregonensis	KC581306

## Sheet: morphotype_54
Number of reads	Pairwise Identity	Query Coverage	Organism	Accession Number
16001	1	1	Fungal sp.	MG915868
3891	0.977	1	Mycena amicta	MH145355
3882	0.972	1	Mycena amicta	MH145355
1317	1	1	Leptodontidium orchidicola	GU479910
1279	0.998	1	Mallocybe leucoblema	HQ232481
472	1	1	Leptodontidium orchidicola	AY237624
375	0.973	1	Fungal sp.	MG914836
346	1	1	Eurotiales sp.	JN859385
334	1	1	Fungal sp.	MG915758
308	0.989	1	Chaetothyriales sp.	DQ914695
274	0.972	1	Hypocreales sp.	MG434776
273	1	1	Geomyces sp.	KT184711
244	0.995	1	Mycena robusta	KJ705179
239	0.981	1	Fungal sp.	KP177426
216	1	1	Ilyonectria sp.	MH270635
189	0.887	0.8663	Paracladophialophora carceris	NR
132	0.986	1	Fungal sp.	MG915854
131	0.994	1	Fungal sp.	MG916529
116	0.989	1	Chaetothyriales sp.	DQ914695
116	0.988	1	Cladophialophora chaetospira	KY588780
112	0.99	1	Atheliaceae sp.	EF372399
112	1	1	Eurotiomycetes sp.	KJ508279
104	0.99	1	Fungal sp.	MG761313
101	0.986	0.9931	Fungal sp.	KP714692
101	0.993	0.9932	Ectomycorrhizal isolate	AJ430166
88	1	1	Paraboeremia sp.	LC310980
87	1	1	Exophiala sp.	JF747105
60	1	1	Ascomycota sp.	KY588384
53	0.994	1	Ascomycota sp.	KC180739
41	0.993	0.993	Cheirospora botryospora	KR611871
39	0.993	1	Hymenoscyphus sp.	KY228574
36	0.994	1	Penicillium sp.	KX640479
34	1	1	Fungal sp.	KU354811
27	0.962	1	Inocybe glabrescens	HQ604378
26	1	1	Fungal sp.	MG915342
25	0.952	1	Geminibasidium sp.	MG597381
24	1	0.993	Helotiales sp.	KP714632
24	1	1	Trichoderma viride	KP174749
22	0.994	0.9832	Fungal sp.	KU839221
18	0.962	1	Inocybe subbrunnea	FN550909
18	0.993	1	Cadophora finlandica	DQ485203
16	0.919	1	Mycena rebaudengoi	JF908477
15	1	1	Ericoid mycorrhizal	AY046400
14	0.968	1	Russula delica	KX094989
13	1	1	Candida zeylanoides	LT594199
13	0.991	0.9735	Fungal sp.	KY322614
10	0.82	0.7355	Eurotiomycetes sp.	KY588991
10
10	1	1	Sordariomycetes sp.	KX909114
10	0.994	1	Cladophialophora chaetospira	HQ871875
9	0.996	1	Salvia reuteriana	KP294360
8	0.993	1	Helotiales sp.	KJ817304
8	1	1	Fungal sp.	MG914952
7	0.995	1	Paratritirachium sp.	MG597400
6	0.952	0.9952	Mycena dura	JF908448
6	0.965	0.9754	Inocybe sp.	JF908193
5	1	1	Toxicocladosporium irritans	JN974765
5	1	1	Naganishia vaughanmartiniae	NR
5	0.995	0.9951	Athelia acrospora	KP814375
5	0.959	1	Fungal sp.	MG915280
4	1	1	Mortierella alpina	KU523253
4	1	1	Fusarium sp.	MH383184
4	1	1	Umbelopsis vinacea	KT354998
3
3	1	1	Inocybe leiocephala	HQ604168
3	1	1	Malassezia globosa	KX839653
3	0.968	1	Sepultariella semi-immersa	KY364040
2	1	1	Russula mordax	KX813095
2

## Sheet: morphotype_53
Number of reads	Pairwise Identity	Query Coverage	Organism	Accession Number	Comments:the ectomycorrhizal (EMF) OTU with the highest number of reads (Rhizopogon and Russula) were likely contaminants. In this case, the EMF OTU with the third highest number of reads was chosen, but only if the morphology of the morphotype corresponded to the photos from the database (http://www.deemy.de/)
23232	1	1	Fungal sp.	MG915868
2267	0.994	1	Ascomycota sp.	KC180739
562	0.989	1	Chaetothyriales sp.	DQ914695
511	1	1	Rhizopogon vinicolor	HQ385848
364	1	1	Leptodontidium orchidicola	AY237624
351	1	1	Exophiala sp.	JF747105
174	1	1	Cyphellophora sp.	KT269660
133	1	1	Russula cascadensis	HM240541
131	1	1	Fungal sp.	KM068473
110	0.998	1	Hebeloma cf.	HQ445589
104	0.933	1	Fungal sp.	MG915280
96	1	1	Ilyonectria sp.	MH270635
92	1	1	Rhizopogon cf.	MH277968
79	1	1	Fungal sp.	MG915342
64	0.943	1	Fungal sp.	MG915280
63	1	1	Fungal sp.	MG916499
55	1	1	Ascomycota sp.	KY588384
45	0.981	1	Coniochaeta rosae	MG828884
36	0.884	1	Fungal sp.	MG915353
36	0.994	1	Fungal sp.	MG916529
33	1	1	Fungal sp.	MG915758
25	1	1	Fungal sp.	MG915739
25	1	1	Ectomycorrhizal isolate	AJ430166
24
21	1	1	Fungal sp.	MG914953
20	0.99	1	Fungal sp.	MG761313
19	0.972	1	Tomentella sp.	KM576636
17	1	1	Russula sp.	KX813441
15	0.986	1	Fungal sp.	MG915854
15	0.985	1	Tuber anniae	KU186938
14	1	1	Capronia sp.	JQ354915
14
13	1	1	Cryptococcus terricola	JN104534
13	0.995	1	Fungal sp.	MG915629
12	0.982	1	Ascomycota sp.	KY228562
11	1	1	Trichoderma parapiluliferum	NR
10	1	1	Fungal sp.	MG915003
10	1	1	Saccharomyces cerevisiae	MG720176
9	1	1	Filobasidium oeirense	KX067801
8	1	0.98	Fungal sp.	MG915810
8	1	1	Mortierella alpina	KU523253
7	1	1	Piloderma olivaceum	JQ711919
7	0.919	1	Mycena rebaudengoi	JF908477
7	0.919	1	Hyaloscyphaceae sp.	KU597329
7	1	1	Mycena sp.	HQ157912
7	1	1	Buckleyzyma aurantiaca	MF102877
7	0.972	1	Hypocreales sp.	MG434776
7	0.988	1	Coelastrella sp.	MG696587
6	0.934	0.9444	Fungal sp.	HQ856905
5	0.98	1	Fungal sp.	MG914836
5	1	1	Fungal sp.	MG916469
5	0.993	1	Helotiales sp.	KJ817304
5	0.986	1	Lecidella stigmatea	KP314439
5	1	1	Fungal sp.	MG916363
5	0.987	1	Fungal sp.	MG914924
4
4	0.974	1	Fungal sp.	MG915353
4	0.996	1	Fungal sp.	KF359675
3	0.878	0.8896	Biatora pallens	AM292664
3	0.98	1	Colpoma sp.	GQ411520
3	1	1	Protoblastenia incrustans	KP314370
3	0.972	0.9795	Helotiaceae sp.	HQ157873
3	1	1	Mortierella humilis	MG052956

## Sheet: morphotype_52
Number of reads	Pairwise Identity	Query Coverage	Organism	Accession Number
50687	1	1	Lactarius aquizonatus	JF908320
56	0.993	1	Helotiales sp.	KJ817304
49	1	1	Fungal sp.	KM068473
46	0.957	1	Fungal sp.	MG916569
35	1	1	Rhizopogon cf.	MH277968
31	1	1	Fungal sp.	MG914953
20	1	1	Rhizopogon vinicolor	HQ385848
19	1	1	Phialocephala cf.	MF948647
18	1	1	Fungal sp.	MG761319
14	1	1	Talaromyces acaricola	KX657272
12
12	1	1	Fungal sp.	MG915640
10	1	1	Fungal sp.	MG915758
10	0.998	1	Russula hypofragilis	KX813036
9	1	0.9216	Chaetothyriales sp.	KP753375
9	1	1	Phialocephala sp.	HQ157893
9	1	1	Pseudotomentella atrofusca	KP814390
8	0.884	1	Fungal sp.	MG915353
7	1	1	Penicillium spinulosum	KU342659
7	1	1	Piloderma sp.	KX168654
7	1	1	Fungal sp.	KR698848
6	0.995	1	Fungal sp.	MG914992
6	0.817	0.8503	Rhizocarpon santessonii	KU687454
6	0.934	0.9444	Fungal sp.	HQ856905
6	1	1	Hydnum repandum	DQ367902
6	0.992	1	Fungal sp.	MG916480
6	0.95	0.8968	Fungal sp.	MG915019
6	1	1	Trichoderma viride	MF408724
5	0.93	0.9551	Phaeotremella pseudofoliacea	JN053502
5	0.98	1	Fungal sp.	MG914836
5	0.993	1	Meliniomyces bicolor	KP753332
5	1	1	Umbelopsis sp.	MF101396
4	0.985	0.9926	Lactarius aquizonatus	JF908320
4	1	0.98	Fungal sp.	MG915810
4	1	1	Wilcoxina sp.	EF458013
4	0.964	1	Fungal sp.	MG915868
3	1	1	Hygrocybe laeta	HQ604792
3	0.977	1	Fungal sp.	MG915089
3	0.989	1	Chaetothyriales sp.	DQ914695
3	1	1	Fungal sp.	MG915003

## Sheet: morphotype_51
Number of reads	Pairwise Identity	Query Coverage	Organism	Accession Number
45829	1	1	Piloderma sp.	KX168654
360	0.932	0.9683	Fungal sp.	MG915929
295	1	1	Mycena sp.	HQ157912
171	1	1	Fungal sp.	MG915758
121	1	1	Pseudotomentella atrofusca	KP814390
119	1	1	Meliniomyces variabilis	NR
65	1	1	Fungal sp.	MG761319
65
52	0.995	1	Sistotrema aff.	KP814533
48	0.993	1	Helotiales sp.	KJ817304
40	1	1	Oidiodendron sp.	HQ873701
38	1	1	Mycena purpureofusca	MG654742
34	1	1	Umbelopsis sp.	MF101396
33	1	1	Russula cascadensis	HM240541
31	1	1	Fungal sp.	KP276565
29	1	1	Phialocephala cf.	MF948647
28	0.984	1	Mortierella zonata	JX976103
26	0.957	1	Fungal sp.	MG916569
26	1	1	Trichoderma viride	MF408724
24	1	1	Leptodontidium sp.	MG597459
24	0.994	1	Fungal sp.	MG916639
24	1	1	Umbelopsis vinacea	KT354998
18	1	1	Fungal sp.	MG915640
17	1	0.9216	Chaetothyriales sp.	KP753375
17	0.995	1	Ectomycorrhizal root	AF494442
17	1	1	Mortierella humilis	MG052956
16	1	1	Tylospora fibrillosa	JQ712008
12	1	1	Fungal sp.	MG915651
10	0.996	1	Mortierellales sp.	JX270365
10	0.989	1	Chaetothyriales sp.	DQ914695
9	1	1	Fungal sp.	MG915892
7	1	1	Piloderma cf.	KP814486
7	1	1	Fungal sp.	MG914963
7	0.986	1	Fungal sp.	MG916194
6	1	1	Penicillium sp.	MF683449
5	0.99	1	Fungal sp.	MG915190
4	1	1	Phialocephala sp.	HQ157893
3	1	1	Wilcoxina sp.	EF458013
3	1	1	Magnaporthaceae sp.	JQ272354
3	0.981	0.9905	Fungal sp.	MG915972
2	0.975	1	Fungal sp.	MG915561
2	1	1	Inocybe leiocephala	HQ604168

## Sheet: morphotype_50
Number of reads	Pairwise Identity	Query Coverage	Organism	Accession Number	Comments:the ectomycorrhizal (EMF) OTU with the highest number of reads (Inocybe sp.) had a low pairwise identity. In this case, the EMF OTU with the second highest number of reads was chosen, but only if the morphology of the morphotype corresponded to the photos from the database (http://www.deemy.de/)
10198	0.914	0.799	Inocybe sp.	AM882968
9096	0.919	1	Mycena rebaudengoi	JF908477
1842	0.997	1	Amphinema byssoides	KP814275
1681	1	1	Fungal sp.	MG915758
1680	0.994	1	Amphinema sp.	KT800158
719	0.98	1	Amphinema byssoides	KP814273
442	0.98	1	Amphinema aff.	KP814528
422	0.996	1	Flagelloscypha minutissima	AY571040
245	0.994	1	Pleosporales sp.	AB986471
122	1	1	Phialocephala cf.	HQ157954
122	1	1	Russula cascadensis	HM240541
95	1	1	Fungal sp.	KM068473
93	1	1	Exophiala sp.	JF747105
77	0.981	1	Fungal sp.	KP177426
63	1	1	Rhizopogon cf.	MH277968
61	0.924	1	Fungal sp.	MG915433
57	1	1	Fungal sp.	MG914953
40	0.952	1	Geminibasidium sp.	MG597381
35	1	1	Rhizopogon vinicolor	HQ385848
34	1	1	Fungal sp.	JN545823
34	0.98	1	Amphinema byssoides	KP814275
29	0.977	1	Fungal sp.	MG915089
29	1	1	Fungal sp.	MG916238
27	1	1	Phoma sp.	MF948641
23
22	1	0.98	Fungal sp.	MG915810
22	0.939	1	Pseudeurotium ovale	NR
21	0.987	0.9936	Fungal sp.	MG916659
18	0.92	0.583	Inocybe arthrocystis	GU980655
16	0.94	1	Tomentella sp.	KT353053
16	1	1	Wilcoxina sp.	EF458013
15	0.993	1	Ectomycorrhizal isolate	AJ430174
11	1	1	Cryptococcus sp.	KY228764
11	1	1	Fungal sp.	MG914963
11	1	1	Inocybe lacera	HQ604152
11	0.937	0.9857	Rhodotorula sp.	HQ623571
11	1	1	Fungal sp.	MG915640
10	0.988	1	Cryptococcus sp.	AB665310
9	1	1	Pichia sp.	KU350369
9	0.995	1	Fungal sp.	MG915629
9	0.993	1	Helotiales sp.	KJ817304
9	1	1	Fungal sp.	MG916049
9	1	1	Fungal sp.	MG915003
8	1	1	Protoblastenia incrustans	KP314370
8	1	1	Capronia sp.	JQ354915
8	0.884	1	Fungal sp.	MG915353
7	1	1	Fungal sp.	MG915739
7	1	1	Mortierella humilis	MG052956
7	0.996	1	Fungal sp.	MG916496
6
6	0.989	1	Phlebiella vaga	AY805620
6	1	1	Ilyonectria sp.	MH270635
5	0.826	0.8974	Umbilicaria krascheninnikovii	KY947857
5	0.993	1	Fungal sp.	MG916232
5	0.918	1	Verrucaria sp.	FJ664858
4	0.99	1	Piloderma cf.	KP814486
4	0.977	1	Cladophialophora sp.	HG003668
4	1	1	Mycena aff.	KJ093496
4	0.964	1	Fungal sp.	MG915868
3	0.993	1	Fungal sp.	KY522941
3	1	1	Tuber aff.	KP972072
3	1	1	Fungal sp.	MG914952

[truncated: 12 more sheets: morphotype_49, morphotype_48, morphotype_47, morphotype_46, morphotype_45-3, morphotype_45-2, morphotype_45-1, morphotype_44, morphotype_43, morphotype_42, morphotype_41, Metadata]
