# Supplementary material for: Shifts in Ectomycorrhizal Fungal Communities and Exploration Types Relate to the Environment and Fine-Root Traits Across Interior Douglas-Fir Forests of Western Canada
Source: Front Plant Sci. 2019 May 22;10:643. doi: 10.3389/fpls.2019.00643 (PMC6547044; doi:10.3389/fpls.2019.00643)
Supplement: Supplementary file 1 [file Data_Sheet_1.zip › Supplementary_Table_3_5 out of 6.xlsx]

## Sheet: morphotype_74
Number of reads	Pairwise Identity	Query Coverage	Organism	Accession Number
32735	0.995	1	Cortinarius sp.	FJ717589
30023	1	1	Mycena sp.	HQ157912
551	0.911	1	Udeniozyma ferulica	NR
391	0.876	1	Piloderma sphaerosporum	MG597408
345	0.913	1	Sebacina vermifera	FN663143
119	1	1	Phialocephala cf.	MF948647
115	1	1	Fungal sp.	MG914907
112	0.993	1	Helotiales sp.	KJ817304
93
67	1	1	Fungal sp.	MG915237
62	0.977	1	Cladophialophora chaetospira	KF359558
61	1	1	Phialocephala sp.	HQ157893
53	1	1	Russula cascadensis	HM240541
47	1	0.9902	Fungal sp.	KP714597
42	1	1	Fungal sp.	MG915758
39	1	1	Rhizopogon cf.	MH277968
36	1	1	Meliniomyces variabilis	NR
35
32	1	1	Fungal sp.	KM068473
32	1	1	Rhizopogon vinicolor	HQ385848
30	1	1	Fungal sp.	MG914953
27	1	1	Penicillium spinulosum	KU342659
27	0.987	1	Fungal sp.	MG915589
27	0.989	1	Chaetothyriales sp.	DQ914695
23	1	1	Trichoderma oblongisporum	NR
21	1	1	Helotiaceae sp.	KF428297
19	0.972	0.9795	Helotiaceae sp.	HQ157873
19	1	1	Wilcoxina sp.	EF458013
19	0.857	0.9091	Fungal sp.	MG916473
19	1	1	Aspergillus aff.	MH345862
19	0.924	1	Fungal sp.	MG915433
18	1	1	Pseudotomentella atrofusca	KP814390
18	0.957	1	Fungal sp.	MG916569
17	1	1	Fungal sp.	HQ392600
17	1	1	Umbelopsis sp.	KU516643
15	1	1	Leptodontidium sp.	MG597459
14	1	1	Cladophialophora sp.	MG597449
14	1	1	Fungal sp.	MG915003
12	0.993	1	Meliniomyces variabilis	EF093177
11	1	1	Oidiodendron sp.	HQ873701
11	1	1	Amphinema sp.	KP814488
11	0.995	1	Inocybe urceolicystis	MF804315
11	0.981	1	Fungal sp.	MG915589
10	1	1	Fungal sp.	KP276565
9	1	1	Helotiales sp.	HQ207068
9	1	1	Russula sp.	KX813441
8	0.919	1	Mycena rebaudengoi	JF908477
8	1	1	Trichoderma parapiluliferum	NR
8	0.884	1	Fungal sp.	MG915353
7	0.986	0.9931	Fungal sp.	KP714692
7	1	1	Fungal sp.	MG915640
5	0.986	1	Fungal sp.	MG915764
4	0.828	0.5878	Calicium quercinum	DQ812129
4	0.921	0.915	Porpidia sp.	KJ162292
4	0.99	1	Fungal sp.	MG915455
4	1	0.8512	Fibulorhizoctonia psychrophila	KX011524
3	1	1	Fungal sp.	MG915763
3	0.966	1	Fungal sp.	MG915803
3	1	1	Fungal sp.	MG916441
3	1	1	Piloderma sp.	KX168654
3	0.993	1	Aspicilia virginea	HQ259271
3	1	1	Fungal sp.	MG915868
3
2	0.943	0.9904	Fungal sp.	MG914734
2	0.966	1	Fungal sp.	MG914710
2	1	1	Leptodontidium orchidicola	GU479910
2	1	1	Fungal sp.	MG916007
2	1	1	Fungal sp.	MG914963

## Sheet: morphotype_73b
Number of reads	Pairwise Identity	Query Coverage	Organism	Accession Number	Comments: no photo available, this morphotype was classified as unidentified
6421	0.919	1	Mycena rebaudengoi	JF908477
2032	1	1	Hypocrea pachybasioides	JN628070
1776	0.993	1	Helotiales sp.	KJ817304
1365	1	1	Trichoderma parapiluliferum	NR
1111	1	1	Fungal sp.	MG761319
723	0.986	1	Agaricales sp.	KY228512
433	0.993	1	Fungal sp.	MG914836
341	0.995	1	Fungal sp.	MG761271
325	0.92	1	Mycenella salicina	JF908497
274	1	1	Geomyces sp.	KT184711
248	1	1	Phialocephala cf.	MF948647
209	1	1	Wilcoxina sp.	EF458013
173	0.989	1	Chaetothyriales sp.	DQ914695
165	0.977	1	Cladophialophora chaetospira	KF359558
141	0.988	0.9762	Chaetothyriales sp.	KY228670
124
103	0.988	1	Cladophialophora chaetospira	KY588780
97	0.987	0.9613	Apodus deciduus	NR
97	1	1	Phialocephala fortinii	AY237608
83	0.965	1	Helotiales sp.	KT268583
78	0.986	1	Fungal sp.	KY522941
72	0.959	1	Xenopolyscytalum pinea	NR
70	0.996	1	Leucophleps spinispora	AY621772
48	0.902	0.9305	Cladophialophora sp.	KY315565
48	0.973	1	Helotiales sp.	AB598092
47	1	1	Phialocephala cf.	HQ157954
43	0.979	1	Alatospora acuminata	KF730798
34	0.979	0.9658	Chalara hyalocuspica	FR667221
31	0.98	1	Fungal sp.	MG916432
27	0.993	0.9862	Infundichalara microchona	DQ093752
25	0.888	0.6526	Hygrophorus pudorinus	MH290509
23	0.993	1	Cenococcum geophilum	LC095167
23
22	0.986	0.9796	Leptodontidium sp.	MG597459
22	0.993	1	Cenococcum geophilum	LC095052
19	1	1	Penicillium sp.	KX640479
19	0.98	1	Fungal sp.	MG914836
19	0.985	1	Tomentellopsis echinospora	AJ410775
18	1	1	Eurotiales sp.	JN859385
17	0.993	1	Cadophora finlandica	DQ069045
17	0.951	1	Helotiales sp.	KT268583
12	0.994	1	Cladophialophora chaetospira	HQ871875
12	1	1	Fungal sp.	MG761364
11	1	1	Tomentella sublilacina	KP814555
10	1	1	Aff. Stigmina	KT150668
10	0.993	0.9796	Foliar endophyte	AY561221
9	0.957	0.981	Rhizophagus irregularis	FR750196
9	0.986	1	Fungal sp.	MG915854
9	0.979	1	Ectomycorrhizal isolate	AJ430174
9	0.945	1	Pezizomycotina sp.	KY591150
8	0.976	1	Rhizophagus irregularis	FR750200
8	1	1	Penicillium sp.	MH191159
8	0.968	1	Sepultariella semi-immersa	KY364040
7
7	1	1	Fungal sp.	KP714687
7	0.991	0.9735	Fungal sp.	KY322614
6	1	1	Fungal sp.	MG915868
5	0.957	1	Capronia sp.	KY588634
5	0.995	1	Sebacina sp.	DQ974767
5	1	1	Mortierella humilis	MG052956
5	1	1	Umbelopsis sp.	KX640450
5	1	1	Phialophora sp.	AY781234
5	1	1	Aphanocladium aff.	KT316743
5	1	1	Penicillium spinulosum	MF475980
4	0.987	0.9936	Fungal sp.	MG916659
4	1	1	Penicillium sp.	MF942967
4	1	1	Fungal sp.	MG916656
3	0.994	1	Fungal sp.	MG916507
3	1	1	Truncocolumella sp.	KT968570
3	1	1	Fungal sp.	MG916533
3
2	0.946	0.9801	Fungal sp.	MG915864
2	0.944	1	Fungal sp.	KF359644

## Sheet: morphotype_73a
Number of reads	Pairwise Identity	Query Coverage	Organism	Accession Number
9470	0.919	1	Mycena rebaudengoi	JF908477
5389	0.965	0.9795	Helotiales sp.	JN859270
3458	0.973	1	Fungal sp.	MG914836
3361	1	1	Hypocrea pachybasioides	JN628070
870	0.98	1	Fungal sp.	MG914836
841	0.993	0.9932	Ectomycorrhizal isolate	AJ430166
686	1	1	Penicillium sp.	KX640479
579
424	0.975	1	Mycenella variispora	JF908496
297	1	1	Trichothecium crotocinigenum	NR
282	1	1	Eurotiales sp.	JN859385
281	1	1	Ericoid mycorrhizal	AY046400
261	0.994	1	Fungal sp.	KU838426
259	1	1	Hypocreales sp.	JN859390
249	0.959	1	Xenopolyscytalum pinea	NR
244	0.92	0.8247	Mycena maurella	JF908413
234	1	1	Aspergillus flavus	MH385346
217	1	1	Phialocephala cf.	MF948647
143	0.993	1	Fungal sp.	MG914836
134	1	1	Aphanocladium aff.	KT316743
127	1	1	Leptodontidium sp.	KY228660
110	1	1	Pezicula heterochroma	NR
109	0.989	1	Chaetothyriales sp.	DQ914695
109	1	1	Fungal sp.	MG915588
102	1	1	Phialocephala cf.	HQ157954
97	1	1	Penicillium sp.	GU565123
86	1	1	Wilcoxina sp.	EF458013
82	1	1	Fungal sp.	MG916401
62	1	0.1376	Leucogaster rubescens	KJ594999
52	1	1	Rhizopogon vinicolor	HQ385848
48	1	1	Fungal sp.	MG761364
47	0.993	1	Ectomycorrhizal isolate	AJ430411
46	1	1	Fungal sp.	KM068473
38	1	1	Cladophialophora sp.	MG597449
36	0.968	1	Sepultariella semi-immersa	KY364040
35	0.988	1	Niesslia sp.	MG826977
32	0.988	1	Cladophialophora chaetospira	KY588780
24	0.902	0.9305	Cladophialophora sp.	KY315565
22	1	1	Infundichalara microchona	HM036588
20
20	1	1	Rhizopogon cf.	MH277968
18	0.952	1	Xenopolyscytalum pinea	HQ599580
18	0.994	1	Fungal sp.	MG916529
17	1	1	Fungal sp.	MG915342
17	1	1	Penicillium sp.	MF683449
15	1	1	Exophiala moniliae	HE605213
15	0.993	1	Helotiales sp.	KJ817304
14	1	1	Hygrocybe laeta	HQ604792
14	1	0.9831	Monocillium sp.	MG827030
14	1	1	Penicillium sp.	MH191159
12	0.987	1	Phoma sp.	MF948641
12	1	1	Fungal sp.	MG914953
12	0.993	1	Lecidella stigmatea	KP314439
12	1	1	Penicillium raistrickii	MH101410
11
11	1	1	Sporothrix sp.	LN614511
11	1	1	Umbelopsis sp.	KX640450
11
11	0.995	1	Paratritirachium sp.	MG597400
9	0.977	1	Cladophialophora chaetospira	KF359558
9	0.991	0.9735	Fungal sp.	KY322614
9	1	1	Pseudogymnoascus pannorum	MH035699
9	0.872	0.7036	Eocercomonas ramosa	FJ797467
7	0.911	1	Udeniozyma ferulica	NR
7	1	1	Fungal sp.	MG916521
7	0.972	0.9795	Helotiaceae sp.	HQ157873
7	1	1	Chrysosporium merdarium	KY320600
6	1	1	Fungal sp.	MG915651
6	1	1	Mycena sp.	HQ157912
6	1	1	Fungal sp.	MG915640
5	0.991	1	Russula aff.	JF834370
5
5	1	1	Piloderma cf.	KP814486
5
5	1	1	Fungal sp.	MG915003
5	1	1	Fungal sp.	LK052842
4	0.91	1	Verrucaria hydrophila	JX848580
4	0.98	1	Colpoma sp.	GQ411520
4
4	1	1	Fungal sp.	KU838039
4	0.986	1	Fungal sp.	KY522941
3	0.826	0.8974	Umbilicaria krascheninnikovii	KY947857
3	0.995	1	Cortinarius sp.	FJ717589
3	1	1	Fungal sp.	MG914803
3	0.867	0.9171	Tremellaceae sp.	KX397338
3	0.993	1	Cenococcum geophilum	LC095052
2	0.905	1	Hemimycena gracilis	DQ490623
2	1	1	Russula sp.	KX813441
2	1	1	Fungal sp.	MG914990
2	1	1	Umbelopsis sp.	MF101396

## Sheet: morphotype_72c
Number of reads	Pairwise Identity	Query Coverage	Organism	Accession Number	Comments:the ectomycorrhizal (EMF) OTU with the highest number of reads (Cenococcum geophilum) is likely a contaminant based on the photo of the morphotype 72a. In this case, the EMF OTU with the second highest number of reads was chosen. No photo of the morphotype 72c is available.
8440	0.996	1	Flagelloscypha minutissima	AY571040
2034	0.98	1	Fungal sp.	MG914836
1654	1	1	Mycena aff.	KJ093496
1264	0.824	0.6074	Hemibeltrania mitrata	EF029228
939	0.947	1	Fungal sp.	KR004926
823	0.995	1	Fungal sp.	MG761271
497	0.993	1	Cenococcum geophilum	LC095167
438
417	1	1	Cenococcum geophilum	KC967408
279	0.997	1	Amphinema byssoides	KP814275
274	0.994	1	Amphinema sp.	KT800158
237	0.987	1	Wilcoxina sp.	EF458013
186	0.996	1	Russula sierrensis	KX813191
175	1	1	Exophiala sp.	JF747105
148	0.988	0.9762	Chaetothyriales sp.	KY228670
148	0.825	0.8721	Cladophialophora sp.	AB986417
122	0.989	1	Chaetothyriales sp.	DQ914695
121
99	1	1	Capronia sp.	JQ354915
91	0.986	1	Fungal sp.	MG915342
89	1	1	Exophiala sp.	JF747101
82	1	1	Ectomycorrhizal sp.	AY046959
74	0.96	0.9667	Pulvinula niveoalba	KX592796
72	0.97	0.9826	Cladophialophora chaetospira	KY588781
68	0.981	1	Sepultariella semi-immersa	KY364040
65	0.803	0.8903	Eurotiomycetes sp.	KY588991
62	1	1	Ectomycorrhizal isolate	AJ430166
51	1	1	Rhizopogon vinicolor	HQ385848
46	1	1	Rhizopogon cf.	MH277968
42	0.952	1	Geminibasidium sp.	MG597381
38	0.988	1	Cladophialophora chaetospira	KY588780
36	1	1	Fungal sp.	KM068473
36	0.994	1	Fungal sp.	MG916529
33	0.994	1	Cladophialophora chaetospira	HQ871875
32	0.884	1	Fungal sp.	MG915353
31
29	0.995	1	Inocybe posterula	HQ604629
28
28	1	1	Fungal sp.	MG915342
27	1	1	Fungal sp.	MG914953
25	1	1	Eocercomonas ramosa	FJ797467
22	1	1	Pochonia suchlasporia	JN088242
22	0.932	0.9586	Rhinocladiella sp.	JX839531
20	0.977	1	Cladophialophora sp.	HG003668
18	0.971	1	Cladophialophora chaetospira	KF359558
17	0.97	1	Hemimycena gracilis	DQ490623
16	1	1	Fungal sp.	MG915640
13	1	1	Fungal endophyte	KT203125
13	1	1	Trichoderma oblongisporum	NR
13	1	1	Mortierella humilis	MG052956
13	1	1	Fungal sp.	MG915003
12	0.968	1	Sepultariella semi-immersa	KY364040
11
10	0.907	1	Glomeraceae sp.	MG671914
9	0.906	1	Sebacina vermifera	FN663142
8	0.974	1	Inocybe posterula	HQ604629
8	1	1	Fungal sp.	MG915651
7	0.961	1	Rhodotorula sp.	LT548259
7	1	1	Hygrocybe laeta	HQ604792
7	0.993	1	Ectomycorrhizal isolate	AJ430411
7
7	1	1	Fungal sp.	KR698892
7	0.927	0.3015	Umbilicaria spodochroa	KY947780
6	0.985	1	Sebacina vermifera	JQ711842
6	0.939	1	Mycena dura	JF908448
6	0.942	1	Dominikia sp.	KY965399
6	1	1	Uncultured fungus	KY589604
6	0.934	0.9444	Fungal sp.	HQ856905
6	0.985	1	Sebacina sp.	AB831801
5	1	1	Cortinarius casimiri	HQ650744
5	0.993	1	Fungal sp.	KU837976
5	0.99	1	Piloderma cf.	KP814486
5	0.995	1	Sebacina sp.	DQ974767
5	0.869	0.9416	Ascomycete sp.	EF210107
4	1	1	Fungal sp.	MG915763
4	1	1	Geomyces sp.	KT184711
4	0.993	1	Fungal sp.	KU747774
4	0.921	1	Filobasidium magnum	KY103436
4	1	1	Fungal sp.	KU838039
4	0.959	1	Fungal sp.	LC064907
4
4	0.887	0.8663	Paracladophialophora carceris	NR
4	1	1	Fungal sp.	MG916401
3	1	1	Fungal sp.	HM439526
3	0.83	1	Epulorhiza sp.	KY271873
3	1	1	Helvella lacunosa	HQ650748
3	0.83	0.7534	Parmelia skultii	FJ425881
3	0.993	1	Helotiales sp.	KJ817304
3	1	1	Tomentella sp.	KP814535
3	1	1	Fungal sp.	MG914803
2	1	1	Lecythophora mutabilis	HQ157861
2	0.986	1	Fungal sp.	KY522941
2
2	0.984	1	Paracercomonas producta	FJ797478

## Sheet: morphotype_72b
Number of reads	Pairwise Identity	Query Coverage	Organism	Accession Number	Comments: no photo available
6837	0.905	1	Hemimycena gracilis	DQ490623
5196	0.98	1	Fungal sp.	MG914836
2581	0.986	1	Tomentella sp.	KT800337
784	1	1	Cyphellophora sp.	KT269660
718	0.993	0.993	Cheirospora botryospora	KR611871
578	1	1	Ilyonectria sp.	MH270635
548	1	1	Phialocephala cf.	HQ157954
451
422	1	1	Wilcoxina sp.	EF458013
353
337	1	1	Ascomycota sp.	KY588384
203	1	1	Fungal sp.	KM068473
187
177
167	1	1	Capronia sp.	JQ354915
155	0.996	1	Flagelloscypha minutissima	AY571040
150
146	1	1	Leptodontidium orchidicola	AY237624
135
128	0.977	1	Ascomycota sp.	JX145388
121	1	1	Exophiala sp.	JF747105
120	1	1	Rhizopogon cf.	MH277968
102	1	1	Rhizopogon vinicolor	HQ385848
90	1	1	Mycena aff.	KJ093496
75	0.993	1	Fungal sp.	MG914836
64	0.968	0.9737	Ascomycota sp.	KY589468
58	1	1	Fungal sp.	MG761364
53	0.988	1	Niesslia sp.	MG826977
52	0.995	1	Piloderma olivaceum	KP814544
48	1	1	Russula sp.	KX813441
47	1	1	Naganishia vaughanmartiniae	NR
46	0.977	1	Cladophialophora sp.	HG003668
46	1	1	Fungal sp.	MG914953
45	1	1	Malassezia restricta	HQ710819
45
45	1	1	Fungal sp.	MG915640
40	0.981	1	Pyrenochaeta sp.	KY322619
39	0.993	0.9795	Gymnostellatospora alpina	FJ590609
39	0.778	0.6114	Hemibeltrania mitrata	EF029228
37	0.993	1	Ectomycorrhizal isolate	AJ430174
37	0.927	0.3015	Umbilicaria spodochroa	KY947780
36	0.989	1	Chaetothyriales sp.	DQ914695
35	0.952	1	Geminibasidium sp.	MG597381
33	1	1	Leptodontidium orchidicola	GU479910
32	0.972	1	Chaetothyriales sp.	DQ914695
30	1	1	Hygrocybe laeta	HQ604792
27	1	1	Trichoderma parapiluliferum	NR
27	0.884	1	Fungal sp.	MG915353
26	1	1	Umbelopsis sp.	KX640450
26	1	1	Fungal sp.	MG916363
26	1	1	Ascomycota sp.	MG190565
25	1	1	Ericoid mycorrhizal	AY046400
24	1	1	Fungal sp.	MG915342
23
22	0.848	0.9091	Cryptodiscus rhopaloides	FJ904685
21	0.994	1	Amphinema sp.	KT800158
21	0.89	1	Woollsia root	AY230779
20	1	1	Malassezia globosa	KP825436
19
19	0.951	1	Helotiales sp.	KT268583
18	1	1	Mortierella turficola	NR
17	0.993	1	Lecidella stigmatea	KP314439
16	0.993	0.656	Fungal sp.	MG915777
15	1	1	Ectomycorrhizal sp.	AY046959
15	1	1	Fungal sp.	MG915003
14	1	1	Microbotryomycetidae sp.	DQ914741
14	0.961	1	Rhizophagus irregularis	FR750197
14	1	1	Fungal sp.	MG915556
14	0.933	1	Fungal sp.	KU837764
14	0.825	0.8721	Cladophialophora sp.	AB986417
13	1	1	Fungal sp.	MG915739
12	0.99	1	Fungal sp.	MG761313
11	1	1	Aureobasidium pullulans	KU350479
11	1	1	Exophiala sp.	JF747101
11	1	1	Lactarius aquizonatus	JF908320
11	1	1	Rhodotorula mucilaginosa	MH341115
10	1	1	Fungal sp.	KP714687
10	0.934	0.9444	Fungal sp.	HQ856905
10
9	0.893	0.8663	Paracladophialophora carceris	NR
9	0.988	1	Cladophialophora chaetospira	KY588780
9	1	1	Aspergillus aff.	MH345862
8	1	1	Cladophialophora sp.	MG597449
8	1	1	Filobasidium sp.	MH310825
7	1	1	Cryptococcus terricola	JN104534
7	1	1	Mortierella humilis	MG052956
6
5	1	1	Aspergillus westerdijkiae	JN638795
5	0.983	1	Cladophialophora sp.	HG003668
5	0.993	1	Helotiales sp.	KJ817304
5	1	1	Fungal sp.	MG914952
3	1	1	Oidiodendron sp.	HQ873701
3	0.909	1	Brachysporiella navarrica	NR
3	0.938	0.9623	Tubulicrinis cf.	KP814254
3	0.998	1	Russula benwooii	KX813332
3	0.824	0.6074	Hemibeltrania mitrata	EF029228
3	0.993	1	Fungal sp.	KU747774
2	1	1	Eocercomonas ramosa	FJ797467
2	1	1	Piloderma cf.	KP814486
2	1	1	Fungal sp.	MG761543

## Sheet: morphotype_72a
Number of reads	Pairwise Identity	Query Coverage	Organism	Accession Number
17990	0.97	1	Hemimycena gracilis	DQ490623
4817	1	1	Fungal sp.	MG915868
1338	0.851	0.5897	Fungal sp.	KY322647
1140	0.997	1	Sebacina sp.	KM576586
893	0.957	0.7921	Inocybe parvicystis	KY349129
778	0.947	1	Fungal sp.	KR004926
445	0.98	1	Fungal sp.	MG914836
425
338	0.989	1	Chaetothyriales sp.	DQ914695
311	0.989	1	Chaetothyriales sp.	DQ914695
296	1	1	Inocybe lilacina	HQ604296
180	1	1	Exophiala sp.	JF747105
178	0.986	1	Microscypha sp.	KJ735022
176	1	1	Wilcoxina sp.	EF458013
142	1	1	Exophiala sp.	JF747101
141	0.833	0.6024	Hemibeltrania mitrata	EF029228
135
133	1	1	Capronia sp.	JQ354915
109	1	1	Fungal sp.	KR698892
105	0.993	1	Ectomycorrhizal isolate	AJ430411
101	1	1	Cyphellophora sp.	KT269660
96	1	1	Russula sp.	KX813441
79	1	1	Ericoid mycorrhizal	AY046400
76	0.986	1	Phialocephala cf.	HQ157896
75	1	1	Leotiomycetes sp.	KJ542330
74	1	1	Fungal sp.	KR698848
73	0.848	0.9091	Cryptodiscus rhopaloides	FJ904685
71
68	0.993	1	Cadophora sp.	JN995642
63	0.824	0.6074	Hemibeltrania mitrata	EF029228
61	0.986	0.9931	Fungal sp.	KP714692
60	1	1	Geomyces sp.	KT184711
60	1	1	Fungal sp.	MG915342
59	0.996	1	Flagelloscypha minutissima	AY571040
59	0.994	1	Penicillium sp.	KX640479
52	0.973	1	Fungal sp.	MG914836
43	0.939	1	Mycena dura	JF908448
43	0.993	1	Ectomycorrhizal isolate	AJ430174
43	0.994	1	Fungal sp.	MG916529
40	1	1	Phialocephala cf.	MF948647
36	1	1	Phialocephala cf.	HQ157954
34	1	1	Fusarium sp.	MH383184
33	0.981	1	Sepultariella semi-immersa	KY364040
26	0.893	0.8663	Paracladophialophora carceris	NR
26	0.987	1	Phoma sp.	MF948641
26	0.993	1	Phialocephala cf.	MF948652
25	1	1	Ascomycota sp.	KY588384
23	0.946	1	Sebacina sp.	KM576586
21	0.874	0.8779	Rhinocladiella sp.	JX839531
16	0.977	1	Cladophialophora chaetospira	KF359558
16	0.951	1	Helotiales sp.	KT268583
15	0.957	0.9333	Fungal sp.	KR004889
15
15	0.99	1	Cortinarius sp.	KP783436
14	1	1	Pleotrichocladium opacum	NR
14	1	1	Mycena aff.	KJ093496
14	0.983	1	Cladophialophora sp.	HG003668
12	1	1	Mortierella sp.	KY886144
11	1	1	Rhizopogon villosulus	KC306769
11	1	1	Eocercomonas ramosa	FJ797467
10	0.971	1	Sebacinales sp.	JX561233
9	1	0.993	Helotiales sp.	KP714632
9	1	1	Mortierella sp.	KF181625
9	0.977	1	Cladophialophora sp.	HG003668
9	1	1	Piloderma cf.	KP814486
9	0.988	1	Cladophialophora chaetospira	KY588780
9	0.99	1	Fungal sp.	MG761313
9	0.964	0.9738	Clavaria cf.	KY706194
8	1	1	Trichoderma viride	KP174749
8	0.993	1	Fungal sp.	KU747774
8	0.988	0.9773	Otidea aff.	KM010056
8	0.99	1	Atheliaceae sp.	EF372399
7	0.972	1	Mycena amicta	MH145355
6	0.862	0.974	Inocybe nitidiuscula	HQ604249
6	0.927	0.3015	Umbilicaria spodochroa	KY947780
6	0.995	0.9895	Corticiaceae sp.	KY462414
6	0.969	1	Fungal sp.	MF162255
6	0.985	1	Tuber anniae	KU186938
6	1	1	Fungal sp.	MG914952
5	0.921	0.915	Porpidia sp.	KJ162292
5	1	1	Fungal sp.	LK052797
4	0.988	1	Serendipita herbamans	NR
4	0.981	1	Fungal sp.	MG916659
4	0.805	0.9404	Pseudeurotium bakeri	LC199374
4	0.981	1	Pyrenochaeta sp.	KY322619
4	1	1	Fungal sp.	MG914963
3	1	1	Clavaria californica	NR
3	1	1	Aff. Stigmina	KT150668
3	0.994	1	Fungal sp.	KU838223
3	1	1	Malassezia restricta	HQ710819
3	0.993	1	Helotiales sp.	KJ817304
3	0.995	1	Paratritirachium sp.	MG597400
3	0.866	0.9178	Fungal sp.	MG914874
2	0.995	1	Russula sp.	KX813443
2	1	1	Helvella lacunosa	HQ650748
2	1	1	Hydnum repandum	DQ367902
2	0.99	1	Athelia sp.	GU187537
2	0.99	1	Fungal sp.	MG915190

## Sheet: morphotype_71
Number of reads	Pairwise Identity	Query Coverage	Organism	Accession Number	Comments: this morphotype matches perfectly this reference :
13950	0.919	1	Mycena rebaudengoi	JF908477	http://forestrydev.org/biodiversity/bcern/profiles/pdf/Tomentella_sp.-Pmenz-UBCOCS618F.pdf
6799	0.905	1	Hemimycena gracilis	DQ490623
6178	0.983	1	Tomentella cf.	KP783477
3852	0.987	1	Tomentella cf.	KP783477
729	0.98	1	Fungal sp.	MG914836
643
471	0.993	1	Fungal sp.	MG914836
429
363	1	1	Wilcoxina sp.	EF458013
261
250
213	1	1	Eurotiales sp.	JN859385
172	0.979	0.9841	Exophiala sp.	JF747099
167	1	1	Leptodontidium orchidicola	GU479910
159	1	1	Phialocephala cf.	HQ157954
153	1	1	Ilyonectria sp.	MH270635
134
115
82	0.867	0.9171	Tremellaceae sp.	KX397338
69	1	1	Hypocreales sp.	JN859390
68	0.968	0.9737	Ascomycota sp.	KY589468
66
62	0.993	0.993	Cheirospora botryospora	KR611871
52	0.824	0.6074	Hemibeltrania mitrata	EF029228
51	1	1	Ascomycota sp.	KY588384
48	0.993	1	Cenococcum geophilum	LC095052
45	0.988	1	Niesslia sp.	MG826977
44	1	1	Fungal sp.	MG915342
44	0.947	1	Fungal sp.	KR004926
30	1	1	Hypocrea pachybasioides	JN628070
27	1	1	Tomentella sp.	KP814535
25	1	1	Capronia sp.	JQ354915
25	0.927	0.3015	Umbilicaria spodochroa	KY947780
22	1	1	Exophiala sp.	JF747105
21	0.989	1	Chaetothyriales sp.	DQ914695
20	1	1	Ectomycorrhizal isolate	AJ430166
15	1	1	Mycena sp.	KP753333
15	0.986	1	Tomentella sp.	KT800337
13	1	1	Exophiala sp.	JF747101
13	0.991	1	Tomentella sp.	HQ215824
12	1	1	Ectomycorrhizal sp.	AY046959
10	0.939	1	Pseudeurotium ovale	NR
10	0.986	1	Microscypha sp.	KJ735022
9	0.977	1	Ascomycota sp.	JX145388
9	0.988	1	Cladophialophora chaetospira	KY588780
9	0.918	0.9503	Capronia sp.	KY588634
8	1	1	Tomentella sublilacina	KP814555
8	0.895	0.9041	Fungal sp.	MG914874
8	1	1	Cyphellophora sp.	KT268675
7	1	1	Umbelopsis sp.	KX640450
6	0.893	0.8663	Paracladophialophora carceris	NR
6	0.885	0.9583	Claussenomyces kirschsteinianus	KY689631
5	0.905	1	Chaetothyriales sp.	KY228801
5	0.988	0.9773	Otidea aff.	KM010056
5	0.972	0.9333	Fungal sp.	KR004889
5	0.994	1	Pezizomycetes sp.	KJ508330
4	1	1	Penicillium sp.	KX640479
4	0.995	1	Sistotrema aff.	KP814533
4	0.993	1	Helotiales sp.	KJ817304
4	1	1	Fungal sp.	MG914963
4	0.803	0.8903	Eurotiomycetes sp.	KY588991
3
3	1	1	Fungal sp.	KR698848
2
2	1	1	Exophiala moniliae	HE605213
2

## Sheet: morphotype_70
Number of reads	Pairwise Identity	Query Coverage	Organism	Accession Number
15389	1	1	Gomphidius oregonensis	KC581306
10246	1	1	Leptodontidium orchidicola	GU479910
9868	0.936	1	Tomentella sp.	KT353053
2594	1	1	Mycena aff.	KJ093496
2287	1	1	Trichoderma oblongisporum	NR
1599	0.98	1	Fungal sp.	MG914836
821	0.834	0.9024	Fungal sp.	LC028214
717	0.993	1	Fungal sp.	MG914836
526	0.833	0.6024	Hemibeltrania mitrata	EF029228
502	1	1	Fungal sp.	KR698848
392	1	1	Cyphellophora sp.	KT269660
363	0.981	1	Platystomum salicicola	NR
352	1	1	Ilyonectria sp.	MH270635
319	0.98	1	Cortinarius sp.	KP783436
319	1	1	Phialocephala cf.	MF948647
293
225	1	1	Cadophora sp.	JN859258
209
172	1	1	Fungal sp.	MG914998
155	0.99	1	Cortinarius sp.	KP783436
152	0.986	1	Microscypha sp.	KJ735022
117
114	1	1	Fungal sp.	MG915342
111	1	1	Penicillium sp.	KX640479
107	0.952	0.9868	Rhizoctonia bicornis	KU516413
103	0.989	1	Chaetothyriales sp.	DQ914695
94	1	1	Ectomycorrhizal isolate	AJ430166
77	1	1	Trichoderma viride	KP174749
76	0.974	1	Fungal endophyte	EU685999
76	1	1	Hypocrea pachybasioides	JN628070
76	0.994	1	Cladophialophora chaetospira	HQ871874
74	0.982	1	Gomphidius oregonensis	DQ533976
72	0.988	0.9762	Chaetothyriales sp.	KY228670
71	0.885	0.9583	Claussenomyces kirschsteinianus	KY689631
62	0.979	1	Fungal sp.	KU839021
61	0.996	1	Flagelloscypha minutissima	AY571040
59	1	1	Eocercomonas ramosa	FJ797467
50	0.966	1	Chalara hyalocuspica	FR667221
50	1	1	Capronia sp.	JQ354915
48	0.994	1	Fungal sp.	KY322623
41	0.989	1	Chaetothyriales sp.	DQ914695
38	0.996	1	Suillus caerulescens	KU721190
37	0.953	1	Fungal sp.	MG915280
37	0.959	1	Xenopolyscytalum pinea	NR
35	0.947	1	Fungal sp.	KR004926
35	0.993	0.993	Cheirospora botryospora	KR611871
35
33	0.993	1	Ectomycorrhizal isolate	AJ430411
33	1	1	Fungal sp.	MG916238
31	1	1	Rhizopogon villosulus	KC306769
31
31	0.986	1	Fungal sp.	KY522941
29
29	1	1	Fungal sp.	MG761364
25	0.994	0.9832	Fungal sp.	KU839221
25
25
24
24	1	1	Alatospora sp.	KY322553
23	0.979	0.9658	Chalara hyalocuspica	FR667221
20	0.991	1	Tomentella sp.	HQ215824
18	0.991	1	Suillus sp.	KY462279
17	0.977	1	Cladophialophora sp.	HG003668
15
15	1	1	Axenic grass	AJ430122
15	0.945	1	Ericoid mycorrhizal	AF269067
14	1	1	Geomyces sp.	KT184711
14	0.967	1	Sordariomycetes sp.	JQ759343
13	1	1	Exophiala sp.	JF747105
12	0.959	0.9799	Sarimanas shirakamiense	NR
11	0.951	1	Helotiales sp.	KT268583
10
10	0.993	1	Helotiales sp.	KJ817304
10	0.983	1	Cladophialophora sp.	HG003668
10	0.98	1	Helotiales sp.	JX852366
10	0.952	1	Geminibasidium sp.	MG597381
9	0.958	1	Glomeraceae sp.	MG671356
9	1	1	Fusarium tricinctum	KX009491
9	0.99	1	Fungal sp.	MG761313
8	0.988	1	Cladophialophora chaetospira	KY588780
8	0.911	0.9955	Agaricomycetes sp.	KC007149
8	0.928	0.9388	Fungal sp.	MG915344
7	1	1	Fungal sp.	MG914990
7	1	1	Fungal sp.	MG914963
7	1	1	Fungal sp.	LK052797
6	0.962	1	Inocybe glabrescens	HQ604378
6	1	1	Ambomucor seriatoinflatus	AY743664
6	0.804	0.8836	Lecidea floridensis	HQ650661
6	0.994	1	Pleosporales sp.	AB986471
6	0.971	1	Cladophialophora chaetospira	KF359558
6	0.874	0.8779	Rhinocladiella sp.	JX839531
5	0.939	1	Pseudeurotium ovale	NR
5	1	1	Wilcoxina sp.	EF458013
5	1	1	Umbelopsis vinacea	KT354998
4
4	1	1	Thelephoraceae sp.	FN669269
4	1	1	Naganishia vaughanmartiniae	NR
4	0.968	1	Sepultariella semi-immersa	KY364040
3	1	1	Fungal sp.	EU222964
3	0.867	0.9171	Tremellaceae sp.	KX397338
3	0.803	0.8903	Eurotiomycetes sp.	KY588991
2	0.997	1	Hyphodontia aff.	KP814431
2	0.919	1	Mycena rebaudengoi	JF908477
2
2	1	1	Umbelopsis sp.	KX640450

## Sheet: morphotype_69
Number of reads	Pairwise Identity	Query Coverage	Organism	Accession Number
13406	1	1	Meliniomyces variabilis	NR
7331	1	1	Mycena sp.	HQ157912
6823	0.993	1	Helotiales sp.	KJ817304
2732	1	1	Fungal sp.	MG916007
2014	1	1	Mycena sp.	KP753333
1115	0.986	1	Mycena leptocephala	HQ604773
224	0.951	0.9726	Meliniomyces vraolstadiae	HQ157884
167	1	1	Meliniomyces variabilis	HQ157844
161	1	1	Fungal sp.	MG761543
156	0.959	1	Dothideomycetes sp.	JQ758757
130	0.989	1	Chaetothyriales sp.	DQ914695
121	0.98	1	Fungal sp.	MG914836
100	1	1	Phialocephala cf.	MF948647
96	0.99	1	Galerina sp.	KF359596
83	0.98	1	Fungal sp.	MG915803
66	1	0.9216	Chaetothyriales sp.	KP753375
62	0.986	1	Fungal sp.	KM068378
56	0.977	1	Tomentella sp.	GQ900538
50	1	1	Ilyonectria sp.	MH270635
41	0.973	1	Fungal sp.	MG914836
40
40	1	1	Fungal sp.	MG915758
37	0.993	1	Fungal sp.	MG915416
35	1	1	Fungal sp.	MG916401
33	0.979	1	Fungal sp.	KY522941
33	0.957	1	Fungal sp.	MG916569
32	1	1	Fungal sp.	KM068473
27	0.993	1	Cadophora finlandica	DQ069045
26	0.958	0.9863	Fungal sp.	MG916264
25	0.977	1	Cladophialophora chaetospira	KF359558
24	0.991	1	Russula aff.	JF834370
23	0.989	1	Chaetothyriales sp.	DQ914695
21	0.993	1	Fungal sp.	MG914935
20	1	1	Cadophora finlandica	KJ817298
17	0.92	0.9007	Helicoon aff.	EF029205
17	1	1	Rhizopogon vinicolor	HQ385848
16	1	1	Phialocephala sp.	HQ157893
16	1	1	Phialocephala cf.	HQ157954
14	1	1	Oidiodendron sp.	HQ873701
14	1	1	Cadophora sp.	JN859258
14	0.994	1	Penicillium sp.	KX640479
14	0.97	1	Fungal sp.	MG914935
13	0.987	0.9842	Hygrocybe miniata	FJ627028
12	0.884	1	Fungal sp.	MG915353
10	0.957	1	Capronia sp.	KY588634
10	1	1	Geomyces sp.	KY860030
9	1	1	Fungal sp.	MG914953
9	1	1	Fungal sp.	KR698848
8	1	1	Mortierella sp.	LC127286
8	1	1	Fungal sp.	MG915239
8	1	1	Helotiaceae sp.	KF428297
8	0.912	1	Ceratobasidiaceae sp.	HM141013
8	1	1	Rhizopogon cf.	MH277968
7	0.993	1	Fungal sp.	HM439591
7	0.994	1	Cladophialophora chaetospira	HQ871875
6
5	1	1	Fungal sp.	HQ392600
5	0.994	1	Fungal sp.	MG916639
5	1	1	Ramariopsis laeticolor	MG890340
5	0.83	0.7534	Parmelia skultii	FJ425881
5	0.97	1	Hemimycena gracilis	DQ490623
4	1	1	Tomentella sublilacina	KP814555
4	1	1	Fungal sp.	MG916656
3	1	0.98	Fungal sp.	MG915810
3	0.948	1	Toninia sp.	KP314433
3	0.981	1	Lecidea lapicida	AF332118
3	1	1	Russula sp.	KX813441
3	0.975	1	Fungal sp.	MG915422
3	0.993	1	Oidiodendron sp.	MG597472
2	1	1	Hydnum sp.	KX388687
2	0.979	1	Fungal sp.	MG915164
2	1	1	Tomentella sp.	KP814535
2	1	1	Fungal sp.	MG914990
2	1	1	Fungal sp.	MG915003

## Sheet: morphotype_68
Number of reads	Pairwise Identity	Query Coverage	Organism	Accession Number
18230	1	1	Mycena sp.	HQ157912
7791	0.993	1	Helotiales sp.	KJ817304
4029	0.951	0.9726	Meliniomyces vraolstadiae	HQ157884
538	1	1	Fungal sp.	MG915758
428	1	1	Axenic grass	AJ430122
288	1	1	Cadophora finlandica	KJ817298
207	1	1	Phialocephala cf.	MF948647
151	0.986	1	Helotiales sp.	KP753311
68	0.959	1	Dothideomycetes sp.	JQ758757
61	1	1	Cladophialophora sp.	MG597449
52	0.989	1	Chaetothyriales sp.	DQ914695
50	1	1	Fungal sp.	MG761543
43	1	1	Fungal sp.	MG914821
36	0.976	1	Fungal sp.	MG915803
24	0.977	1	Cladophialophora chaetospira	KF359558
19	0.994	1	Cladophialophora chaetospira	HQ871875
17	0.979	0.9861	Calluna vulgaris	FM172867
17	1	1	Russula odorata	JQ711997
12	0.978	1	Fungal sp.	MG916493
11	0.98	1	Fungal sp.	MG915320
11	0.973	1	Ectomycorrhizal root	AF476984
11
10	0.963	1	Fungal sp.	MG915803
9	0.977	1	Tomentella sp.	GQ900538
9	1	1	Fungal sp.	MG915517
6	1	0.9216	Chaetothyriales sp.	KP753375
6	1	1	Clavicorona taxophila	KP257146
6	0.995	1	Inocybe urceolicystis	MF804315
6	1	1	Mortierella amoeboidea	MF467879
5	1	0.9421	Russula vinososordida	KX813113
5	0.948	1	Fungal sp.	MG915950
5	1	1	Eocercomonas ramosa	FJ797467
5	1	1	Meliniomyces variabilis	NR
4	1	1	Fungal sp.	MG915927
4
4	1	1	Mortierella sp.	LC219341
4	0.862	0.9862	Ramariopsis flavescens	NR
3	1	1	Fungal sp.	EU222964
3
2	0.987	0.9842	Hygrocybe miniata	FJ627028
2	0.824	0.6074	Hemibeltrania mitrata	EF029228
2	1	1	Piloderma cf.	KP814486
2	0.986	1	Fungal sp.	KY522941
2	1	1	Piloderma sp.	KT692920

[truncated: 9 more sheets: morphotype_67, morphotype_66, morphotype_65, morphotype_64, morphotype_63, morphotype_62, morphotype_61, morphotype_60, Metadata]
