# Supplementary material for: Shifts in Ectomycorrhizal Fungal Communities and Exploration Types Relate to the Environment and Fine-Root Traits Across Interior Douglas-Fir Forests of Western Canada
Source: Front Plant Sci. 2019 May 22;10:643. doi: 10.3389/fpls.2019.00643 (PMC6547044; doi:10.3389/fpls.2019.00643)
Supplement: Supplementary file 1 [file Data_Sheet_1.zip › Supplementary_Table_3_6 out of 6.xlsx]

## Sheet: morphotype_88
Number of reads	Pairwise Identity	Query Coverage	Organism (GenBank)	Accession Number (GenBank)
6390	0.905	1	Hemimycena gracilis	DQ490623
3104	1	1	Trichoderma viride	KP174749
1040	1	1	Trichoderma oblongisporum	NR
634	1	1	Phialocephala cf.	HQ157954
399	0.991	1	Tomentella sp.	HQ215824
331	0.933	1	Fungal sp.	MG915280
273	1	1	Fungal sp.	KR698892
269	0.946	1	Xenopolyscytalum pinea	NR
266	1	1	Ilyonectria sp.	MH270635
266	0.993	0.993	Cheirospora botryospora	KR611871
206	1	1	Thelephoraceae sp.	U83467
193	0.943	1	Fungal sp.	MG915280
192	1	1	Rhodotorula mucilaginosa	MH341115
140	0.98	1	Fungal sp.	MG914836
131	0.989	1	Chaetothyriales sp.	DQ914695
112	0.986	1	Fungal sp.	KY522941
103	0.986	1	Microscypha sp.	KJ735022
99	1	1	Phialocephala cf.	MF948647
95	1	1	Naganishia vaughanmartiniae	NR
74	1	1	Leptodontidium orchidicola	AY237624
73	1	1	Russula sp.	KX813441
63	0.985	1	Tuber anniae	KU186938
60	1	1	Filobasidium sp.	MH310825
55	0.993	1	Fungal sp.	MG914836
51	0.949	1	Sistotrema sp.	KF218963
48	1	1	Ectomycorrhizal isolate	AJ430166
47	0.914	0.799	Inocybe sp.	AM882968
42	1	1	Fungal sp.	MG761319
41	0.951	1	Helotiales sp.	KT268583
38	0.994	0.9832	Fungal sp.	KU839221
37	0.977	1	Cladophialophora chaetospira	KF359558
35	0.991	0.9735	Fungal sp.	KY322614
35	0.953	1	Sistotrema sp.	KF218963
31	1	1	Cyphellophora sp.	KT269660
24	1	1	Geomyces sp.	KT184711
24	0.947	1	Fungal sp.	KR004926
22	1	1	Mortierella gamsii	NR
22	0.994	1	Penicillium sp.	KX640479
19	0.996	1	Piloderma olivaceum	JQ711862
19	0.979	1	Fungal sp.	KU839021
19	1	1	Fungal sp.	MG914963
17	0.972	1	Chaetothyriales sp.	DQ914695
17	0.993	0.9795	Gymnostellatospora alpina	FJ590609
14	0.905	1	Chaetothyriales sp.	KY228680
14	1	1	Mycena sp.	HQ157912
13	1	1	Cryptococcus sp.	KY228764
13	0.956	1	Geminibasidium sp.	MG597381
13
12	0.833	0.6024	Hemibeltrania mitrata	EF029228
12	1	1	Eocercomonas ramosa	FJ797467
12	0.995	1	Sebacina sp.	DQ974767
12	1	1	Russula cascadensis	HM240541
10	1	1	Malassezia globosa	KX192375
10	1	1	Fungal sp.	MG914990
9	1	1	Fungal sp.	MG915342
9
9
8	0.994	1	Cladophialophora chaetospira	HQ871875
8	1	1	Cladophialophora sp.	AB986416
7	0.828	0.5878	Calicium quercinum	DQ812129
7	0.825	0.8721	Cladophialophora sp.	AB986417
6	1	1	Malassezia restricta	HQ710819
6	0.993	1	Helotiales sp.	KJ817304
6	1	1	Fungal sp.	MG915868
6
4	1	1	Axenic grass	AJ430122
4	0.995	1	Cortinarius sp.	FJ717589
4	0.988	0.9762	Chaetothyriales sp.	KY228670
4	0.995	1	Inocybe urceolicystis	MF804315
4	0.977	1	Fungal sp.	MG915077
3	1	1	Fungal sp.	EU222964
3

## Sheet: morphotype_87
Number of reads	Pairwise Identity	Query Coverage	Organism (GenBank)	Accession Number (GenBank)
22748	0.98	1	Fungal sp.	MG914836
2169	1	1	Tomentella sublilacina	KP814555
2090
1089
1080	0.986	1	Tomentella sp.	KT800337
742	1	1	Leptodontidium orchidicola	GU479910
581	1	1	Phialocephala cf.	HQ157954
544	0.905	1	Hemimycena gracilis	DQ490623
478	1	1	Agaricus bisporus	JN234842
339	1	1	Ascomycota sp.	KY588384
330
301	0.994	1	Fungal sp.	MG916507
289
242	0.993	1	Fungal sp.	MG914836
208
204	1	1	Ilyonectria sp.	MH270635
191	1	1	Fungal sp.	MG915666
174
164	1	1	Mycena sp.	HQ157912
149	1	1	Aspergillus aff.	MH345862
128	0.986	1	Microscypha sp.	KJ735022
114	0.988	1	Niesslia sp.	MG826977
108	1	1	Fungal sp.	KM068473
96	1	1	Trichoderma viride	KP174749
96	0.977	1	Ascomycota sp.	JX145388
94	1	1	Rhizopogon cf.	MH277968
90	1	1	Rhizopogon vinicolor	HQ385848
88	0.968	0.9737	Ascomycota sp.	KY589468
87	0.988	1	Cladophialophora chaetospira	KY588780
87	0.825	0.8721	Cladophialophora sp.	AB986417
74	0.977	1	Fungal sp.	MG915089
68	1	1	Helotiales sp.	HQ207068
61	1	1	Ectomycorrhizal isolate	AJ430166
56	0.951	0.9726	Meliniomyces vraolstadiae	HQ157884
44	1	1	Drechslera sp.	KY228624
43	0.993	1	Ectomycorrhizal isolate	AJ430174
41	1	1	Wilcoxina sp.	EF458013
39	1	1	Fungal sp.	MG915342
33	1	1	Ectomycorrhizal sp.	AY046959
30	1	1	Naganishia vaughanmartiniae	NR
29	0.98	1	Fungal sp.	MG916007
28	0.824	0.6074	Hemibeltrania mitrata	EF029228
28	1	1	Fungal sp.	MG914953
27	0.778	0.6114	Hemibeltrania mitrata	EF029228
26
26	0.927	0.3015	Umbilicaria spodochroa	KY947780
24	0.995	1	Fungal sp.	MG761271
23	1	1	Fungal sp.	KU354829
22	1	1	Penicillium brevicompactum	MH101383
21	0.957	1	Trechispora invisitata	KP814425
20	0.972	1	Chaetothyriales sp.	DQ914695
20	1	1	Fungal sp.	KU839449
19	1	1	Helotiales sp.	AB598101
16	1	1	Fungal sp.	MG915739
16	0.989	1	Chaetothyriales sp.	DQ914695
16	1	1	Fungal sp.	EU222964
16	1	1	Inocybe leiocephala	HQ604168
15	1	1	Fungal sp.	MG915003
14	0.815	0.9415	Fibulomyces fusoideus	KP814479
14	0.972	0.9795	Helotiaceae sp.	HQ157873
14	0.945	1	Fungal sp.	KF359644
13
13	1	1	Fungal sp.	MG914963
12	1	1	Thelephoraceae sp.	FN669269
12	1	1	Fungal sp.	MG915640
11	1	1	Fungal sp.	HM439526
11	1	1	Exophiala sp.	JF747105
11	0.97	1	Fungal sp.	MG915220
11	0.884	1	Fungal sp.	MG915353
11	1	1	Fungal sp.	MG915755
10	0.96	1	Fungal sp.	MG916441
10	0.848	0.9091	Cryptodiscus rhopaloides	FJ904685
10	0.994	1	Leotiomyceta sp.	KF359573
10	0.993	1	Cadophora finlandica	KY322662
9	1	1	Hygrocybe laeta	HQ604792
9
8	0.916	0.9896	Fungal sp.	MG915331
8	1	1	Fungal sp.	MG915892
7	1	1	Malassezia restricta	HQ710819
6	0.993	1	Helotiales sp.	KJ817304
6	1	1	Fungal sp.	KU839575
5	0.992	1	Basidiomycota sp.	JX507638
5	0.981	0.9515	Fungal sp.	MG916352
5	1	1	Verticillium sp.	FR822806
5	1	1	Clavulina sp.	KP406535
5	0.938	0.9664	Hyphodiscus sp.	JX852362
5
4	0.992	1	Fungal sp.	MG915872
4	0.869	0.9416	Ascomycete sp.	EF210107
3	1	1	Trapeliopsis granulosa	KR017060
3	1	1	Fungal sp.	MG916656
3	0.974	0.2088	Periconia igniaria	MG757346
2	0.909	1	Brachysporiella navarrica	NR

## Sheet: morphotype_86
Number of reads	Pairwise Identity	Query Coverage	Organism	Accession Number	Unidentified taxa
6115	0.996	1	Flagelloscypha minutissima	AY571040
3013	0.994	1	Fungal sp.	MG916529
1827	1	1	Trichoderma viride	KP174749
1482	0.98	1	Fungal sp.	MG914836
789	1	1	Mycena aff.	KJ093496
690	0.947	1	Fungal sp.	KR004926
577
548	0.988	1	Niesslia sp.	MG826977
546	0.863	0.8837	Rhinocladiella sp.	EU139139
498	0.988	0.9762	Chaetothyriales sp.	KY228670
488	1	1	Hypocrea pachybasioides	JN628070
429	0.988	1	Cladophialophora chaetospira	KY588780
408	1	1	Exophiala sp.	JF747105
335	0.825	0.8721	Cladophialophora sp.	AB986417
310	1	1	Phialocephala cf.	HQ157954
291
280	0.983	0.9829	Fungal sp.	MG916529
201	0.976	1	Niesslia sp.	MG826977
178	1	1	Ectomycorrhizal isolate	AJ430166
166	0.971	1	Cladophialophora chaetospira	KF359558
148	0.977	1	Ascomycota sp.	KY588384
137
132	1	1	Ascomycota sp.	KY588384
127	0.993	1	Ectomycorrhizal isolate	AJ430174
124
121	0.982	1	Ascomycota sp.	KY228562
108	1	1	Capronia sp.	JQ354915
107	1	1	Exophiala sp.	JF747101
97	0.989	1	Chaetothyriales sp.	DQ914695
92	0.919	1	Mycena rebaudengoi	JF908477
86	0.993	0.993	Cheirospora botryospora	KR611871
83	1	1	Phialocephala cf.	MF948647
82	1	1	Ilyonectria sp.	MH270635
74	0.982	1	Dactylella mammillata	NR
73	0.976	0.9717	Mycena septentrionalis	MG597398
72	0.964	0.9858	Dothideomycetes sp.	KX440180
69	0.993	0.9795	Gymnostellatospora alpina	FJ590609
62	0.927	0.3015	Umbilicaria spodochroa	KY947780
60	0.957	0.9858	Hysteriales sp.	KY228800
54	0.952	1	Geminibasidium sp.	MG597381
53	0.986	1	Fungal sp.	MG915342
51	0.965	0.9795	Helotiales sp.	JN859270
49	0.887	0.8663	Paracladophialophora carceris	NR
48	0.991	1	Suillus sp.	KY462279
48	0.824	0.6074	Hemibeltrania mitrata	EF029228
47	1	1	Fungal sp.	MG915342
46	1	1	Fungal sp.	MG761476
44	1	1	Fungal sp.	MG915313
41
40	1	1	Fungal sp.	KR698892
31	0.996	1	Russula sierrensis	KX813191
30	0.924	1	Salal associated	AY112929
30	0.977	1	Cladophialophora sp.	HG003668
30	1	1	Fungal sp.	KM068473
30	1	1	Rhizopogon vinicolor	HQ385848
27	0.973	1	Fungal sp.	MG914836
25	0.993	1	Cadophora finlandica	DQ485203
24	1	1	Phoma sp.	MF948641
24	0.962	1	Inocybe glabrescens	HQ604378
24	1	1	Ectomycorrhizal sp.	AY046959
23	0.962	1	Inocybe subbrunnea	FN550909
22	1	1	Penicillium sp.	KX640479
22	1	1	Fungal sp.	MG914953
21	0.994	1	Cladophialophora chaetospira	HQ871875
20	0.977	1	Ascomycota sp.	JX145388
20	1	1	Rhizopogon cf.	MH277968
18	0.803	0.8903	Eurotiomycetes sp.	KY588991
17	0.994	1	Cladophialophora chaetospira	HQ871874
17	0.869	0.9416	Ascomycete sp.	EF210107
16	1	1	Fungal sp.	MG914963
16	1	1	Cenococcum geophilum	KC967408
13
13	1	1	Candida zeylanoides	LT594199
12	0.993	1	Cenococcum geophilum	LC095167
10	0.993	0.9796	Foliar endophyte	AY561221
10	0.993	1	Lecidella stigmatea	KP314439
8	0.993	1	Helotiales sp.	KJ817304
8	1	1	Fungal sp.	KR698848
7	1	1	Fungal sp.	MG915739
7	1	1	Fungal sp.	MG915003
6	1	0.98	Fungal sp.	MG915810
6	0.993	1	Fungal sp.	KU747774
6	1	1	Cryptococcus diffluens	JN861756
6	1	1	Aspergillus flavus	MH385346
6	0.959	1	Xenopolyscytalum pinea	NR
5	0.994	1	Fungal sp.	KY322623
5	0.993	1	Ectomycorrhizal isolate	AJ430411
5	0.895	0.9041	Fungal sp.	MG914874
5	0.991	0.9735	Fungal sp.	KY322614
4
4	1	1	Lecythophora mutabilis	HQ157861
4	1	1	Cladosporium cladosporioides	FR799460
3
3	0.884	1	Fungal sp.	MG915353
3	0.995	1	Inocybe urceolicystis	MF804315
3	1	1	Fungal sp.	MG915755
3	1	1	Trichothecium crotocinigenum	NR
3	1	1	Cyphellophora sp.	KT269660
3	1	1	Rhodotorula mucilaginosa	MH341115
3	1	1	Biatora carneoalbida	AJ247568
2	0.994	1	Amphinema sp.	KT800158
2	1	1	Eurotiales sp.	JN859385
2
2	0.867	0.9171	Tremellaceae sp.	KX397338
2	1	1	Malassezia globosa	KP825436

## Sheet: morphotype_85
Number of reads	Pairwise Identity	Query Coverage	Organism	Accession Number
4705	1	1	Hemimycena gracilis	DQ490623
4245	0.989	1	Helvellosebacina sp.	MF352772
4159	0.968	1	Exophiala sp.	KY322558
3365	0.953	1	Cistella sp.	MF494618
3253	1	1	Leptodontidium orchidicola	GU479910
3091	1	1	Cadophora sp.	JN859258
1796	1	1	Cadophora fastigiata	MF182432
1638	1	1	Cladophialophora sp.	AB986416
664	1	1	Ilyonectria sp.	MH270635
558
523	1	1	Wilcoxina sp.	EF458013
493	0.972	0.9658	Alatospora acuminata	KX858600
312	1	1	Ericoid mycorrhizal	AY046400
301	0.977	1	Ascomycota sp.	KY588384
116	1	1	Fungal sp.	MG915228
107	1	1	Ascomycota sp.	KY588384
106	0.979	0.9793	Helotiales sp.	KY322527
103	0.993	1	Helotiales sp.	KY322527
100	1	1	Phialocephala cf.	MF948647
84	1	1	Fungal sp.	EU222964
83	1	0.2432	Hemibeltrania mitrata	EF029228
83	1	1	Fungal sp.	MG916238
79	0.943	1	Ramariopsis pulchella	KX812470
74	1	1	Pezicula heterochroma	NR
70	0.993	1	Ectomycorrhizal isolate	AJ430411
64	0.932	1	Salal associated	AY112929
58	1	1	Cenococcum geophilum	KC967408
55	0.993	1	Helotiales sp.	KJ817304
52	0.944	0.9721	Fungal sp.	KY590019
48	0.99	1	Fungal sp.	MG915190
48	1	1	Capronia sp.	JQ354915
47	1	1	Trichothecium crotocinigenum	NR
45	0.974	1	Pseudotomentella atrofusca	KP814390
43
38	1	1	Exophiala sp.	JF747101
38
35	0.968	1	Sepultariella semi-immersa	KY364040
35	0.975	1	Mycenella variispora	JF908496
32	0.98	1	Fungal sp.	MG916432
31	0.98	1	Fungal sp.	MG914836
31	1	1	Fungal sp.	MG761364
30	1	1	Mortierella gamsii	MG052959
29	0.986	1	Leptodontidium sp.	KY228660
23
23
22	0.989	1	Chaetothyriales sp.	DQ914695
21	0.993	1	Helotiales sp.	HG764575
19	1	1	Fungal sp.	MG914990
18	0.995	1	Inocybe dulcamara	HQ604778
18
16	1	1	Fungal sp.	MG915856
14	0.925	1	Leohumicola sp.	MF330816
13	0.994	1	Cladophialophora chaetospira	HQ871874
13	0.982	1	Ascomycota sp.	KY228562
12	0.92	0.8247	Mycena maurella	JF908413
12	0.961	1	Rhizophagus irregularis	FR750197
11	0.988	1	Niesslia sp.	MG826977
11	0.903	1	Glomus sp.	MG671928
11	1	1	Umbelopsis sp.	KX640450
10	0.902	0.9305	Cladophialophora sp.	KY315565
10	1	1	Naganishia vaughanmartiniae	NR
10
10	0.972	1	Ascomycota sp.	KC180742
9	0.975	1	Rhizophagus intraradices	KF836932
9	0.996	1	Mortierella alpina	KX343159
8	1	1	Mortierellales sp.	EF126342
8	0.972	1	Chalara hyalocuspica	FR667221
8	0.994	1	Cladophialophora chaetospira	HQ871875
8	0.932	0.7931	Inocybe parvicystis	KY349129
8	1	1	Piloderma sp.	KX168654
8	1	1	Eurotiomycetes sp.	KJ508279
7	0.957	0.981	Rhizophagus irregularis	FR750196
7	0.988	1	Sagenomella verticillata	LC177652
7	0.989	1	Chaetothyriales sp.	DQ914695
6	1	1	Penicillium sp.	KU702401
6	0.839	0.6148	Mortierella sp.	KX816638
6	0.953	1	Rhizophagus intraradices	MG671859
6	1	1	Mycena aff.	KJ093496
6	0.991	0.9735	Fungal sp.	KY322614
6	1	1	Aphanocladium aff.	KT316743
5	0.941	1	Salal associated	AY112929
5	0.862	0.5044	Leptodontidium sp.	DQ069034
5	0.993	0.9808	Sepultariella semi-immersa	KY364040
5	1	1	Fungal sp.	MG914963
4	1	1	Oidiodendron sp.	LC145297
4	0.993	1	Rhizopogon sp.	KT968590
4	0.959	1	Phialophora sp.	GU004208
4	1	1	Candida zeylanoides	LT594199
4	0.894	0.9192	Paratritirachium curvibasidium	NR
4	0.994	1	Penicillium sp.	KX640479
4	0.873	1	Eurotiales sp.	AB986438
3	1	1	Hydnum sp.	KX388687
3	1	1	Eurotiales sp.	JN859385
3	0.988	0.9773	Otidea aff.	KM010056
3	0.955	0.9565	Sakaguchia meli	NR
3	0.829	0.8966	Clavulina sp.	EU526004
3	1	1	Fungal sp.	LK052797
2	1	1	Trebouxia sp.	KR913259
2	1	1	Fungal sp.	KY322606
2	1	1	Gomphidius oregonensis	KC581306
2	0.84	1	Subulicystidium perlongisporum	KP268489
2	0.995	1	Paratritirachium sp.	MG597400
2	0.996	1	Mortierella verticillata	MH304896

## Sheet: morphotype_84
Number of reads	Pairwise Identity	Query Coverage	Organism	Accession Number
11459	0.995	0.9949	Sebacina sp.	HQ215803
6943	0.991	1	Russula aff.	JF834370
4739	0.966	1	Thelephora sp.	KC152244
3921	1	1	Leptodontidium orchidicola	GU479910
2336
1363	0.986	1	Fungal sp.	KY522941
1123	0.976	1	Russula sp.	KC152218
1010	0.824	0.6074	Hemibeltrania mitrata	EF029228
935
373	1	1	Wilcoxina sp.	EF458013
328	0.973	1	Fungal sp.	MG761621
302
217	0.988	0.9762	Chaetothyriales sp.	KY228670
173	1	1	Fungal sp.	KP714687
149	0.98	1	Fungal sp.	MG914836
125	1	1	Fungal sp.	MG915758
89	0.994	1	Fungal sp.	MG916529
81	1	1	Thelephoraceae sp.	U83467
74	0.979	0.9841	Exophiala sp.	JF747099
59	0.989	1	Chaetothyriales sp.	DQ914695
57	1	1	Fungal sp.	KU354811
56	0.993	1	Phialocephala europaea	AY347404
56	0.866	0.9178	Fungal sp.	MG914874
48	1	1	Cortinarius cedriolens	KC842393
43	1	1	Ectomycorrhizal sp.	AY046959
41	1	1	Trichoderma oblongisporum	NR
39
34	0.867	0.9171	Tremellaceae sp.	KX397338
34	1	1	Cladophialophora sp.	AB986416
33	0.878	0.7585	Fungal sp.	KY322641
33	0.895	0.9041	Fungal sp.	MG914874
31	1	1	Fungal sp.	MG914953
30	0.965	1	Helotiales sp.	KT268583
30	1	1	Tetracladium sp.	KJ735010
26	1	1	Rhizopogon vinicolor	HQ385848
24
22	1	1	Fungal sp.	KM068473
21	0.91	0.9048	Fungal sp.	MG915864
19	0.968	1	Sepultariella semi-immersa	KY364040
18	0.979	0.9797	Fungal sp.	KY522947
18	0.952	1	Geminibasidium sp.	MG597381
15	1	1	Phialocephala cf.	MF948647
15	0.993	1	Fungal sp.	MG915764
14	1	1	Rhizopogon cf.	MH277968
13	0.972	1	Chaetothyriales sp.	DQ914695
13	0.952	1	Helotiales sp.	FR846484
12	1	1	Ectomycorrhizal isolate	AJ430166
12	1	1	Mortierella sp.	KY886144
12	1	1	Umbelopsis sp.	KX640450
12	0.993	0.9795	Gymnostellatospora alpina	FJ590609
12	0.951	1	Fungal sp.	MG916434
12	1	1	Mycena sp.	HQ157912
11	0.966	0.9796	Collophora sp.	JN400826
11
11	1	1	Fungal sp.	KP714699
11	1	1	Mortierella humilis	MG052956
11	1	1	Fungal sp.	KR698892
10	1	1	Exophiala sp.	JF747101
10	1	1	Fungal sp.	LK052797
10	1	1	Ascomycota sp.	MG190565
9	0.983	0.9943	Fungal sp.	MG916529
9	0.913	0.9675	Protoblastenia pseudoincrustans	AY425664
9	0.792	0.9865	Stomiopeltis betulae	GU214701
8	1	1	Cryptococcus sp.	KY228764
8	0.993	1	Helotiales sp.	KJ817304
7	1	1	Penicillium sp.	MF942967
7	1	1	Fungal sp.	MG915596
7	1	1	Inocybe pallidicremea	MH024855
6	0.939	1	Pseudeurotium ovale	NR
6	0.945	1	Capronia sp.	KY588634
6	0.825	0.8721	Cladophialophora sp.	AB986417
6
6	1	1	Trebouxia sp.	MH299127
6	0.982	1	Tomentella sp.	KT353053
6	1	1	Fungal sp.	MG915640
5	1	1	Fungal sp.	MG916469
5	0.995	1	Cortinarius sp.	FJ717589
5	0.862	0.5044	Leptodontidium sp.	DQ069034
5	0.995	1	Inocybe urceolicystis	MF804315
5	1	1	Geomyces sp.	KY860030
4	0.828	0.5878	Calicium quercinum	DQ812129
4	0.919	1	Mycena rebaudengoi	JF908477
4	0.993	1	Fungal sp.	MG915940
4	0.974	1	Fungal sp.	LK052826
3	1	1	Mycena valida	JF908465
3	1	1	Fungal sp.	MG914990
3
3
2	0.862	0.974	Inocybe nitidiuscula	HQ604249
2	0.905	1	Hemimycena gracilis	DQ490623
2	0.995	1	Fungal sp.	MG915629
2	0.963	1	Hygrocybe cf.	KF291117
2	1	1	Russula sp.	KX813544

## Sheet: morphotype_83
Number of reads	Pairwise Identity	Query Coverage	Organism	Accession Number
1554	0.995	1	Mycena strobilinoidea	MG654744
1366	0.995	1	Inocybe geophylla	EU525981
875	1	1	Plectania cf.	JX669804
747	1	1	Eurotiales sp.	JN859385
338	0.993	1	Helotiales sp.	KJ817304
337	0.988	1	Cladophialophora chaetospira	KY588780
299	0.996	0.9923	Flagelloscypha minutissima	HM036645
271
193	0.989	1	Chaetothyriales sp.	DQ914695
172	0.993	1	Phialocephala turiciensis	AY347387
167	1	1	Inocybe lacera	HQ604152
154	1	1	Inocybe lacera	HQ604135
151	0.834	0.9024	Fungal sp.	LC028214
104	0.993	1	Cenococcum geophilum	LC095052
89	0.994	1	Cladophialophora chaetospira	HQ871875
77	0.993	1	Ectomycorrhizal isolate	AJ430174
65	0.833	0.6024	Hemibeltrania mitrata	EF029228
60	0.989	1	Chaetothyriales sp.	DQ914695
59	0.994	0.9832	Fungal sp.	KU839221
43	0.95	1	Fungal sp.	LK052797
40	0.993	1	Phialocephala cf.	MF948652
34	0.977	1	Cladophialophora chaetospira	KF359558
33	0.899	1	Fungal sp.	KY228782
32	1	1	Fungal sp.	MG761319
28	0.993	1	Fungal sp.	KY522941
27	1	1	Fungal sp.	KP714687
26	0.977	1	Ascomycota sp.	KY588384
21	0.979	0.9658	Chalara hyalocuspica	FR667221
19	0.997	1	Cortinarius vernus	HQ604728
16	0.976	1	Sagenomella humicola	LC177649
14	0.994	1	Penicillium sp.	KX640479
13	1	1	Thelephoraceae sp.	FN669269
13	0.959	1	Fungal sp.	MG915280
12	0.977	1	Mycena strobilinoidea	JF908393
12	1	1	Naganishia vaughanmartiniae	NR
11	0.853	0.8525	Ramariopsis flavescens	NR
11	1	1	Filobasidium sp.	MH310825
10	0.988	0.9762	Chaetothyriales sp.	KY228670
9	0.985	1	Umbelopsis sp.	KX640450
7	1	1	Fungal sp.	MG914963
6	1	1	Fungal sp.	MG915927
5	1	1	Cryptococcus diffluens	JN861756
5	0.843	0.9682	Hydnellum dianthifolium	KX619420
5	0.995	1	Umbelopsis vinacea	KC489488
4	1	1	Mortierella humilis	MG052956
3	0.939	1	Mycena dura	JF908448
3	1	1	Russula cascadensis	HM240541
3	0.993	1	Leohumicola sp.	JX912155
3	1	1	Piloderma sp.	KX168654
2	0.957	0.9905	Fungal sp.	MG914734
2	0.994	1	Ilyonectria sp.	KU350726
2	1	1	Tomentella sublilacina	KP814555
2	0.996	1	Rhizopogon sp.	KY462283
2

## Sheet: morphotype_82
Number of reads	Pairwise Identity	Query Coverage	Organism	Accession Number
67719	1	1	Rhizopogon vinicolor	HQ385848
125	1	1	Mortierella humilis	MG052956
98	1	1	Penicillium sp.	KX640479
54	0.995	1	Piloderma olivaceum	KP814518
45	1	1	Phialocephala cf.	MF948647
35	0.986	1	Fungal sp.	KY522941
33	1	1	Chrysosporium merdarium	KY320600
27	0.962	1	Inocybe glabrescens	HQ604378
21	0.991	1	Fungal sp.	MG916004
19	0.993	1	Helotiales sp.	KJ817304
18	0.993	1	Fungal sp.	MG914836
18	1	0.9745	Mortierella globulifera	KP714643
17	0.994	1	Neonectria radicicola	GU183673
17	0.986	0.9796	Leptodontidium sp.	MG597459
16	1	1	Umbelopsis sp.	KX640450
16	1	1	Fungal sp.	KM068473
13	0.989	1	Chaetothyriales sp.	DQ914695
13	0.972	1	Chalara hyalocuspica	FR667221
12	1	1	Fungal sp.	MG915758
11	1	1	Wilcoxina sp.	EF458013
10	0.974	1	Pseudotomentella atrofusca	KP814390
10	1	1	Fungal sp.	MG915237
10	0.939	1	Fungal sp.	MG915311
9	1	1	Penicillium sp.	MH191159
8	0.826	0.8974	Umbilicaria krascheninnikovii	KY947857
8	1	1	Fungal sp.	MG761364
8	1	1	Fungal sp.	MG914953
8	1	1	Rhizopogon cf.	MH277968
8	1	1	Cortinarius dolabratus	MG597361
8
7	0.977	1	Cladophialophora chaetospira	KF359558
6	0.856	0.9733	Fungal sp.	MG915354
6	1	1	Fungal sp.	MG915868
6	1	1	Ascomycota sp.	MG190565
6	1	1	Umbelopsis sp.	KU516643
5	1	1	Fungal sp.	MG915588
5	0.963	1	Fungal sp.	MG915331
5	1	1	Fungal sp.	MG915003
4	1	0.98	Fungal sp.	MG915810
4	0.972	0.9795	Helotiaceae sp.	HQ157873
3	0.939	1	Mycena dura	JF908448
3	0.967	0.9771	Thelephoraceae sp.	JQ272375
3	0.981	0.917	Inocybe sp.	GU234156
3	1	1	Fungal sp.	MG914990
2
2	1	1	Exophiala sp.	JF747105

## Sheet: morphotype_81
Number of reads	Pairwise Identity	Query Coverage	Organism	Accession Number	Comments:the ectomycorrhizal (EMF) OTU with the highest number of reads (Tomentella sp.) had a low pairwise identity. In this case, the EMF OTU with the second highest number of reads was chosen, but only if the morphology of the morphotype corresponded to the photos from the databases.
13077	1	1	Mycena sp.	HQ157912
4905	0.993	1	Helotiales sp.	KJ817304
1678	0.801	0.785	Gloeophyllum striatum	HM536092
945	0.993	1	Cenococcum geophilum	JQ711949
592	0.94	1	Tomentella sp.	KT353053
489	1	1	Fungal sp.	MG915758
419	1	1	Russula odorata	JQ711997
325	1	1	Fungal sp.	MG761543
320	0.995	1	Hemimycena sp.	HQ604775
135	1	1	Phialocephala cf.	MF948647
34	0.986	1	Helotiales sp.	KP753311
13	0.991	1	Ectomycorrhizal root	AF494446
13	0.888	0.6526	Hygrophorus pudorinus	MH290509
12
11	1	1	Fungal sp.	KM068473
10	1	1	Rhizopogon cf.	MH277968
8	1	1	Oidiodendron sp.	HQ873701
8	0.989	1	Chaetothyriales sp.	DQ914695
6	0.993	1	Cadophora finlandica	DQ069045
6	1	1	Fungal sp.	MG761619
6	0.981	0.9905	Fungal sp.	MG915972
5	0.987	1	Fungal sp.	MG916493
5	0.986	0.9796	Leptodontidium sp.	MG597459
5	1	1	Fungal sp.	MG915517
5	1	1	Penicillium sp.	MF683449
5	1	1	Cadophora finlandica	KJ817298
4	1	1	Hydnum sp.	KX388687
4	1	1	Lactarius aquizonatus	JF908320
4	0.957	1	Atla palicei	KT983414
3	1	1	Hirsutella rhossiliensis	KR263982
3	0.966	1	Pleosporales sp.	KY228685
3	0.952	1	Carbonea vorticosa	JN873866
3	1	1	Fungal sp.	MG914953
2	1	1	Hygrocybe laeta	HQ604792
2	1	1	Malassezia restricta	HQ710819
2	0.939	1	Rhinocladiella sp.	JX839531
2	0.789	1	Stichococcus bacillaris	KM020048
2	1	1	Talaromyces rugulosus	MG714840

## Sheet: morphotype_80
Number of reads	Pairwise Identity	Query Coverage	Organism	Accession Number	Comments: Same accession number as morphotypes # 20 and 60 for which the best BLAST is Lacatarius resimus (UNITE)
17074	0.993	1	Helotiales sp.	KJ817304
3804	1	1	Fungal sp.	EU222964
3493	0.911	1	Udeniozyma ferulica	NR
2812	1	1	Penicillium sp.	KX640479
1446	1	1	Mycena sp.	HQ157912
493	1	1	Cadophora finlandica	KJ817298
462	0.986	1	Leptodontidium sp.	KY228660
337	0.972	1	Ascomycota sp.	MG190483
302	1	1	Eurotiomycetes sp.	KJ508279
281	1	1	Phialocephala cf.	MF948647
259	0.989	1	Chaetothyriales sp.	DQ914695
137	1	1	Fungal sp.	MG915856
110	0.99	1	Fungal sp.	KY522921
86	0.977	1	Mycena amicta	MH145355
85	0.943	0.9904	Fungal sp.	MG914734
82	1	1	Oidiodendron griseum	AY618676
77	0.993	0.9796	Foliar endophyte	AY561221
75	0.977	1	Cladophialophora chaetospira	KF359558
69	1	1	Fungal sp.	MG915651
67	0.99	0.9905	Fungal sp.	MG915972
64	1	1	Fungal sp.	MG916401
58	1	1	Oidiodendron sp.	HQ873701
51	1	1	Fungal sp.	KU839449
47	1	1	Oidiodendron sp.	LC145297
47	1	1	Fungal sp.	MG761476
46	0.986	1	Fungal sp.	MG915546
40
38	0.957	1	Fungal sp.	MG916569
34	1	1	Fungal sp.	MG915758
31	0.953	1	Fungal sp.	MG916493
29	0.957	1	Fungal sp.	MG915237
28	0.987	1	Fungal sp.	MG916493
26	1	1	Penicillium spinulosum	KU342659
25	1	1	Trichoderma viride	MF408724
24	1	1	Fungal sp.	KY522964
15	0.986	1	Articulospora tetracladia	MF328782
14	0.971	1	Helotiales sp.	GU166472
13	1	1	Cladophialophora sp.	MG597449
12
11	1	1	Penicillium sp.	MH191159
10	1	1	Mortierella sp.	LC127286
10	0.965	1	Umbelopsis sp.	KU556567
8	0.98	1	Fungal sp.	MG914836
7	0.986	1	Helotiales sp.	JN655597
7	1	1	Eurotiales sp.	JN859385
7	0.978	1	Fungal sp.	MG916493
6	0.828	0.5878	Calicium quercinum	DQ812129
6	0.984	1	Rhizoctonia sp.	AB751502
6	0.962	1	Inocybe glabrescens	HQ604378
6	0.982	1	Eurotiales sp.	AB986442
6	0.993	0.9862	Infundichalara microchona	DQ093752
6	1	1	Rhizopogon vinicolor	HQ385848
6	1	1	Metapochonia bulbillosa	NR
6	0.933	0.9954	Thelephoraceae sp.	U83478
6	0.938	0.9904	Fungal sp.	MG914734
5	0.945	1	Pezizomycotina sp.	KY591150
4	0.99	1	Fungal sp.	MG916107
4	1	1	Fungal sp.	MG915588
4	0.953	1	Epacris pulchella	AY627810
3	0.94	1	Tomentella sp.	KT353053
2	0.899	1	Fungal sp.	MG916637

## Sheet: morphotype_79
Number of reads	Pairwise Identity	Query Coverage	Organism	Accession Number
11045	1	1	Geomyces sp.	KT184711
6587	1	1	Geomyces sp.	KY860030
4401	1	1	Mortierella sp.	KU902445
3128	0.961	1	Cryptococcus sp.	KJ735021
1581	0.997	1	Hyphodontia aff.	KP814431
671	0.973	1	Fungal sp.	MG914836
491	1	1	Ilyonectria sp.	MH270635
453	1	1	Leptodontidium orchidicola	GU479910
343	0.966	1	Fungal sp.	MG915879
260	0.991	1	Suillus sp.	KY462279
221	1	1	Fungal sp.	MG916238
199	0.989	1	Chaetothyriales sp.	DQ914695
178	1	1	Chrysosporium merdarium	KY320600
156	1	1	Pseudogymnoascus pannorum	MH035699
155	0.991	1	Suillus sp.	KY462279
129	0.986	0.9796	Leptodontidium sp.	MG597459
129	1	1	Fungal sp.	MG915588
126	0.994	1	Penicillium sp.	KX640479
98	0.979	1	Phialocephala cf.	HQ157896
94	1	1	Eocercomonas ramosa	FJ797467
79	1	0.9795	Eurotiomycetes sp.	KJ508279
69	1	1	Phialocephala cf.	HQ157954
62	1	1	Penicillium spinulosum	KU342659
61	0.952	0.9952	Mycena dura	JF908448
61	0.991	1	Suillus sp.	KY462279
52	1	1	Geomyces sp.	MG813410
50	1	1	Fungal sp.	MG915502
40	0.988	1	Cladophialophora chaetospira	KY588780
39	0.987	1	Cosmospora viridescens	KU058393
36	0.986	1	Fungal sp.	MG915433
32	0.924	1	Fungal sp.	MG915433
30	0.993	1	Ectomycorrhizal isolate	AJ430174
29	1	1	Verticillium sp.	FR822806
28	0.973	1	Peniophora sp.	HQ608113
27	1	1	Umbelopsis vinacea	KT354998
26	1	1	Ambomucor seriatoinflatus	AY743664
22	0.989	0.9835	Fungal sp.	KU838348
20	1	1	Fungal sp.	MG915342
18	1	1	Aff. Stigmina	KT150668
18	0.927	0.3015	Umbilicaria spodochroa	KY947780
17	0.98	1	Fungal sp.	MG914836
17	0.947	1	Fungal sp.	KR004926
17	1	1	Fungal sp.	MG914963
17	1	1	Xenochalara juniperi	KY592363
16	0.993	1	Phialocephala sp.	KU516552
16	0.951	1	Helotiales sp.	KT268583
15	0.956	1	Monocillium tenue	MG827001
15	1	1	Oidiodendron griseum	AY618676
13	1	1	Cadophora sp.	JN859258
13	1	1	Rhizopogon cf.	MH277968
12	1	1	Naganishia vaughanmartiniae	NR
12	1	1	Fungal sp.	MG761364
12	0.966	1	Fungal sp.	MG916206
11
11	0.912	1	Ceratobasidiaceae sp.	HM141013
10	0.934	0.9444	Fungal sp.	HQ856905
9	1	1	Rhizopogon vinicolor	HQ385848
9	1	1	Fungal sp.	KR698848
8	1	1	Penicillium cyclopium	KU325083
8	1	1	Fungal sp.	KP714687
8	0.99	1	Fungal sp.	MG761313
8	0.986	1	Fungal sp.	MG915995
7	0.856	0.7008	Eocercomonas ramosa	FJ797467
7	1	1	Fungal sp.	KM068473
7	0.986	1	Fungal sp.	MG915302
6	0.986	1	Lecanora polytropa	KP314458
6	0.993	1	Helotiales sp.	KJ817304
6	1	1	Rhodotorula mucilaginosa	MH341115
6	0.896	0.4551	Sordariomycetes sp.	KX611071
6
5	0.989	0.9733	Verticillium leptobactrum	KC810999
5	0.953	1	Slooffia cresolica	NR
5	0.986	1	Microscypha sp.	KJ735022
5	1	1	Fungal sp.	MG915003
4	1	1	Mycena sp.	KP753333
4
4	1	1	Trichoderma parapiluliferum	NR
4	1	1	Fungal sp.	MG914953
4	1	1	Fungal sp.	MG915868
3	1	1	Fungal sp.	MG915313
3	1	1	Fungal sp.	KU354829
3	0.996	1	Uthatobasidium fusisporum	DQ398957
3	0.979	0.9562	Fungal sp.	MG915803
3	0.91	1	Catillaria nigroclavata	FR799313
2	0.911	1	Fungal sp.	KF359662
2	0.884	1	Fungal sp.	MG915353
2	1	1	Filobasidium sp.	MH310825
2	1	1	Mortierella humilis	MG052956
2	1	1	Aspergillus aff.	MH345862

[truncated: 5 more sheets: morphotype_78, morphotype_77, morphotype_76, morphotype_75, Metadata]
